# Supplementary material for: Down-regulation of OsMYB103L distinctively alters beta-1,4-glucan polymerization and cellulose microfibers assembly for enhanced biomass enzymatic saccharification in rice
Source: Biotechnol Biofuels. 2021 Dec 27;14:245. doi: 10.1186/s13068-021-02093-8 (PMC8713402; doi:10.1186/s13068-021-02093-8)
Supplement: Supplementary file 2 — Additional file 2: Table S1. Primers used in this study. [file 13068_2021_2093_MOESM2_ESM.xlsx]

## Sheet: Sheet1
Table S1. Primers used in this study.
Primer name	Sequence (5'-3')	Use
SSR-1F	GGACATAAGCGGACTCGGC	SSR molecular marker
SSR-1R	GTGGACCATGGCGTCACCT	SSR molecular marker
SSR-2F	CCAGCCTTGGATTGACTTGA	SSR molecular marker
SSR-2R	TGTGCGGTTTAATCTGATAGGC	SSR molecular marker
SSR-3F	AGGTAGGCCACGAACTCCATAG	SSR molecular marker
SSR-3R	GGTAGACGCCCTTCTTCATCC	SSR molecular marker
SSR-4F	CCGCCTTCTCCCCAATAAAA	SSR molecular marker
SSR-4R	TGCCCATGCTCTTGCACTTG	SSR molecular marker
SSR-5F	GCAAGTGCAAGAGCATGGG	SSR molecular marker
SSR-5R	GCACACCTTTCTTCCTCTCCTG	SSR molecular marker
RNAi-F	CGCggatccgagctcCGTTCATCGCCAGCTTCA	RNAi vector construction
RNAi-R	CGGggtaccactagtTTAATCATGGTCATTTGGTCCC	RNAi vector construction
GUS-F	CCCgagctcATAAGGGGGTATTTTGGTTTGTT	Promoter amplification
GUS-R	CGCggatccGCAAGAGTGATGCCCCATG	Promoter amplification
EGFP-F	CGCggatccATGGGGCATCACTCTTGCT	Subcellular localization
EGFP-R	CGGggtaccATCATGGTCATTTGGTCCCATA	Subcellular localization
BD-F	CCGGAATTCATGGGGCATCACTCTTGCT	Transactivation assay
BD-R	CGCGGATCCTTCATCATGGTCATTTGGTCCCATA	Transactivation assay
DAP-F	agcagatctatcgattctagaATGGGGCATCACTCTTG	DAP-seq
DAP-R	gcccatggctctagaatcATCATGGTCATTTGGTC	DAP-seq
UBQ-F	CCAGGACAAGATGATCTGCC	qRT-PCR
UBQ-R	AAGAAGCTGAAGCATCCAGC	qRT-PCR
OsCESA4-F	CCATCGTCTACCCGTTCACC	qRT-PCR
OsCESA4-R	TCCAGCCCAGCAATCATCTT	qRT-PCR
OsCESA7-F	TTAACGGGGTTCAAGATGC	qRT-PCR
OsCESA7-R	ATGGTGTTGGTGTAGGCGA	qRT-PCR
OsCESA9-F	TACAAGAACGGCAACCTCA	qRT-PCR
OsCESA9-R	AAGAACAAACTCGCAAACG	qRT-PCR
OsMYB103RT-F	GCCTGCACGCCATTGTTG	qRT-PCR
OsMYB103RT-R	GGGTTGTTCGGGCTCGTC	qRT-PCR
