# Supplementary material for: Down-regulation of OsMYB103L distinctively alters beta-1,4-glucan polymerization and cellulose microfibers assembly for enhanced biomass enzymatic saccharification in rice
Source: Biotechnol Biofuels. 2021 Dec 27;14:245. doi: 10.1186/s13068-021-02093-8 (PMC8713402; doi:10.1186/s13068-021-02093-8)
Supplement: Supplementary file 3 — Additional file 3: Table S2. Target genes of OsMYB103L by using DAP-seq analysis. [file 13068_2021_2093_MOESM3_ESM.xlsx]

## Sheet: DAP-seq
Table S2. Targeted genes of OsMYB103L by using DAP-seq analysis at p < 0.01
Target genes	Description
LOC_Os01g01120	enolase-phosphatase E1, putative, expressed
LOC_Os01g01369	3-beta-hydroxysteroid-Delta-isomerase, putative, expressed
LOC_Os01g01400	expressed protein
LOC_Os01g01410	TKL_IRAK_C-LEC.1 - TKL_IRAK_C-LEC has homology to C-type lectin receptors, expressed
LOC_Os01g01420	expressed protein
LOC_Os01g01520	transferase family protein, putative, expressed
LOC_Os01g01600	ethylene-responsive protein related, putative, expressed
LOC_Os01g01660	isoflavone reductase, putative, expressed
LOC_Os01g01670	expressed protein
LOC_Os01g01680	expressed protein
LOC_Os01g01689	phosphatidylinositol 3- and 4-kinase family protein, expressed
LOC_Os01g01830	OsPOP1 - Putative Prolyl Oligopeptidase homologue, expressed
LOC_Os01g01870	helix-loop-helix DNA-binding domain containing protein, expressed
LOC_Os01g02050	phosphoenolpyruvate carboxylase, putative, expressed
LOC_Os01g02090	expressed protein
LOC_Os01g02110	helix-loop-helix DNA-binding domain containing protein, expressed
LOC_Os01g02200	armadillo/beta-catenin repeat family protein, putative, expressed
LOC_Os01g02320	protein kinase domain containing protein, expressed
LOC_Os01g02360	resistance-related receptor-like kinase, putative, expressed
LOC_Os01g02550	protein kinase domain containing protein, expressed
LOC_Os01g02560	Ser/Thr receptor-like kinase, putative, expressed
LOC_Os01g02590	receptor-like kinase, putative, expressed
LOC_Os01g02780	TAK33, putative, expressed
LOC_Os01g02790	protein kinase domain containing protein, expressed
LOC_Os01g02830	receptor-like kinase ARK1AS, putative, expressed
LOC_Os01g02840	resistance-related receptor-like kinase, putative, expressed
LOC_Os01g02890	phosphatidylserine synthase, putative, expressed
LOC_Os01g02920	glycosyltransferase protein, putative, expressed
LOC_Os01g02930	glycosyltransferase protein, putative, expressed
LOC_Os01g03040	expressed protein
LOC_Os01g03100	protein binding protein, putative, expressed
LOC_Os01g03110	expressed protein
LOC_Os01g03160	xylosyltransferase, putative, expressed
LOC_Os01g03270	expressed protein
LOC_Os01g03520	ubiquitin conjugating enzyme protein, putative, expressed
LOC_Os01g03530	multicopper oxidase domain containing protein, expressed
LOC_Os01g03620	multicopper oxidase domain containing protein, expressed
LOC_Os01g03650	sufB/sufD domain containing protein, putative, expressed
LOC_Os01g03750	expressed protein
LOC_Os01g03820	C2 domain containing protein, putative, expressed
LOC_Os01g04130	peptidyl-tRNA hydrolase, mitochondrial precursor protein, putative, expressed
LOC_Os01g04200	metallo-beta-lactamase family protein, putative, expressed
LOC_Os01g04220	DNA binding protein, putative, expressed
LOC_Os01g04260	fatty acid hydroxylase, putative, expressed
LOC_Os01g04330	OsCML16 - Calmodulin-related calcium sensor protein, expressed
LOC_Os01g04409	OsWAK1 - OsWAK receptor-like cytoplasmic kinase OsWAK-RLCK, expressed
LOC_Os01g04460	Ser/Thr protein kinase, putative, expressed
LOC_Os01g04520	Ser/Thr protein kinase, putative, expressed
LOC_Os01g04640	reticulon domain containing protein, putative, expressed
LOC_Os01g04710	aspartic proteinase, putative, expressed
LOC_Os01g04720	leucine-rich repeat protein-related, putative, expressed
LOC_Os01g04840	vacuolar protein sorting-associating protein 4B, putative, expressed
LOC_Os01g04920	glycosyl transferase, group 1 domain containing protein, expressed
LOC_Os01g04950	peptide transporter PTR2, putative, expressed
LOC_Os01g05070	expressed protein
LOC_Os01g05080	thylakoid lumenal protein, putative, expressed
LOC_Os01g05490	triosephosphate isomerase, cytosolic, putative, expressed
LOC_Os01g05585	metallothionein, putative, expressed
LOC_Os01g05670	3-oxo-5-alpha-steroid 4-dehydrogenase, putative, expressed
LOC_Os01g05680	geranylgeranyl transferase type-1 subunit beta, putative, expressed
LOC_Os01g05744	expressed protein
LOC_Os01g05760	PAS2, putative, expressed
LOC_Os01g05820	gamma-glutamyltranspeptidase 1 precursor, putative, expressed
LOC_Os01g05830	expressed protein
LOC_Os01g05940	receptor kinase, putative, expressed
LOC_Os01g05940	receptor kinase, putative, expressed
LOC_Os01g06080	expressed protein
LOC_Os01g06130	expressed protein
LOC_Os01g06320	MYB family transcription factor, putative, expressed
LOC_Os01g06560	transcription factor HBP-1b, putative, expressed
LOC_Os01g06590	zinc finger, C3HC4 type domain containing protein, expressed
LOC_Os01g06660	thiamine pyrophosphate enzyme, C-terminal TPP binding domain containing protein, expressed
LOC_Os01g06670	hcr2-5D, putative, expressed
LOC_Os01g06790	disease resistance protein, putative, expressed
LOC_Os01g06890	leucine-rich repeat family protein, putative, expressed
LOC_Os01g06920	resistance protein SlVe1 precursor, putative, expressed
LOC_Os01g07120	AP2 domain containing protein, expressed
LOC_Os01g07130	expressed protein
LOC_Os01g07140	kelch repeat-containing protein, putative, expressed
LOC_Os01g07212	staphylococcal nuclease homologue, putative, expressed
LOC_Os01g07212	staphylococcal nuclease homologue, putative, expressed
LOC_Os01g07376	thioredoxin, putative, expressed
LOC_Os01g07382	expressed protein
LOC_Os01g07420	hydrolase, alpha/beta fold family protein, putative, expressed
LOC_Os01g07540	G-patch domain containing protein, expressed
LOC_Os01g07560	receptor-like protein kinase 2 precursor, putative, expressed
LOC_Os01g07730	phosphate/phosphoenolpyruvate translocator-related protein, putative, expressed
LOC_Os01g07880	transcription factor HY5, putative, expressed
LOC_Os01g07920	prolyl 4-hydroxylase, putative, expressed
LOC_Os01g08020	boron transporter protein, putative, expressed
LOC_Os01g08200	ubiquitin carboxyl-terminal hydrolase 14, putative, expressed
LOC_Os01g08270	aminotransferase, classes I and II, domain containing protein, expressed
LOC_Os01g08380	transferase family protein, putative, expressed
LOC_Os01g08420	EMB2410, putative, expressed
LOC_Os01g08450	ras-related protein, putative, expressed
LOC_Os01g08680	myb/SANT domain protein, putative, expressed
LOC_Os01g08710	WRKY102, expressed
LOC_Os01g08860	hsp20/alpha crystallin family protein, putative, expressed
LOC_Os01g08880	expressed protein
LOC_Os01g09010	transferase family protein, putative, expressed
LOC_Os01g09030	2-aminoethanethiol dioxygenase, putative, expressed
LOC_Os01g09246	glycine-rich protein, putative, expressed
LOC_Os01g09300	oxidoreductase, putative, expressed
LOC_Os01g09310	EMB1895, putative, expressed
LOC_Os01g09320	NADP-dependent malic enzyme, chloroplast precursor, putative, expressed
LOC_Os01g09460	hexokinase, putative, expressed
LOC_Os01g09560	mitochondrial-processing peptidase subunit alpha, mitochondrial precursor, putative, expressed
LOC_Os01g09620	zinc finger/CCCH transcription factor, putative, expressed
LOC_Os01g09750	RNA methyltransferase protein, putative, expressed
LOC_Os01g09890	translation initiation factor SUI1, putative, expressed
LOC_Os01g10020	ectonucleotide pyrophosphatase/phosphodiesterase family member 1, putative, expressed
LOC_Os01g10080	expressed protein
LOC_Os01g10140	RNA-dependent RNA polymerase, putative, expressed
LOC_Os01g10600	aquaporin protein, putative, expressed
LOC_Os01g10680	GIL1, putative, expressed
LOC_Os01g10870	CAMK_KIN1/SNF1/Nim1_like.7 - CAMK includes calcium/calmodulin depedent protein kinases, expressed
LOC_Os01g10930	peptide-N4-asparagine amidase A, putative, expressed
LOC_Os01g10960	peptide-N4-asparagine amidase A, putative, expressed
LOC_Os01g10970	auxin-induced protein 5NG4, putative, expressed
LOC_Os01g11010	peptide-N4-asparagine amidase A, putative, expressed
LOC_Os01g11040	SCAR-like protein 2, putative, expressed
LOC_Os01g11120	CID11, putative, expressed
LOC_Os01g11130	RNA recognition motif containing protein, putative, expressed
LOC_Os01g11250	potassium channel KAT1, putative, expressed
LOC_Os01g11280	cytochrome P450, putative, expressed
LOC_Os01g11730	GDSL-like lipase/acylhydrolase, putative, expressed
LOC_Os01g11740	GDSL-like lipase/acylhydrolase, putative, expressed
LOC_Os01g11820	expressed protein
LOC_Os01g11880	DJ-1 family protein, putative, expressed
LOC_Os01g11900	hhH-GPD superfamily base excision DNA repair protein, expressed
LOC_Os01g11952	histone-lysine N-methyltransferase ATX5, putative, expressed
LOC_Os01g12030	endoglucanase precursor, putative, expressed
LOC_Os01g12440	AP2 domain containing protein, expressed
LOC_Os01g12460	expressed protein
LOC_Os01g12530	smr domain containing protein, expressed
LOC_Os01g12660	AAA-type ATPase family protein, putative, expressed
LOC_Os01g12730	ras-related protein, putative, expressed
LOC_Os01g12750	cytochrome P450, putative, expressed
LOC_Os01g12800	peroxisomal membrane protein, putative, expressed
LOC_Os01g12830	erythronate-4-phosphate dehydrogenase domain containing protein, expressed
LOC_Os01g12840	expressed protein
LOC_Os01g12870	eukaryotic translation initiation factor 3 subunit E-interacting protein, putative, expressed
LOC_Os01g12880	VHS and GAT domain containing protein, expressed
LOC_Os01g13030	OsIAA3 - Auxin-responsive Aux/IAA gene family member, expressed
LOC_Os01g13060	CK1_CaseinKinase_1.1 - CK1 includes the casein kinase 1 kinases, expressed
LOC_Os01g13080	60S acidic ribosomal protein, putative, expressed
LOC_Os01g13090	nucleic acid binding protein, putative, expressed
LOC_Os01g13100	KH domain containing protein, putative, expressed
LOC_Os01g13229	cyclin-A1, putative, expressed
LOC_Os01g13310	DNA topoisomerase 2, putative, expressed
LOC_Os01g13420	SOUL heme-binding protein, putative, expressed
LOC_Os01g13430	importin-alpha re-exporter, putative, expressed
LOC_Os01g13460	helix-loop-helix DNA-binding domain containing protein, expressed
LOC_Os01g13700	DNA-binding protein-related, putative, expressed
LOC_Os01g13730	WD domain, G-beta repeat domain containing protein, expressed
LOC_Os01g13800	receptor-like protein kinase 5 precursor, putative, expressed
LOC_Os01g14050	C2 domain containing protein, putative, expressed
LOC_Os01g14100	BT1 family protein, putative, expressed
LOC_Os01g14110	expressed protein
LOC_Os01g14370	histone acetyltransferase HAC5, putative, expressed
LOC_Os01g14520	C4-dicarboxylate transporter/malic acid transport protein domain containing protein, expressed
LOC_Os01g14550	pathogen-related protein, putative, expressed
LOC_Os01g14580	dehydrogenase, putative, expressed
LOC_Os01g14700	expressed protein
LOC_Os01g14860	CGMC_GSK.1 - CGMC includes CDA, MAPK, GSK3, and CLKC kinases, expressed
LOC_Os01g14870	zinc finger matrin-type protein 5, putative, expressed
LOC_Os01g14940	invertase/pectin methylesterase inhibitor family protein, putative, expressed
LOC_Os01g14950	importin subunit alpha, putative, expressed
LOC_Os01g15010	miro, putative, expressed
LOC_Os01g15020	lissencephaly type-1-like homology motif, putative, expressed
LOC_Os01g15560	disease resistance protein RGA2, putative, expressed
LOC_Os01g15630	zinc finger, C3HC4 type domain containing protein, expressed
LOC_Os01g15850	expressed protein
LOC_Os01g15900	expressed protein
LOC_Os01g15979	gb protein, putative, expressed
LOC_Os01g16000	CRAL/TRIO domain containing protein, expressed
LOC_Os01g16030	ADP-ribosylation factor, putative, expressed
LOC_Os01g16040	mitochondrial carrier protein, putative, expressed
LOC_Os01g16090	RNA binding protein, putative, expressed
LOC_Os01g16110	la domain containing protein, putative, expressed
LOC_Os01g16120	zinc finger, C3HC4 type domain containing protein, expressed
LOC_Os01g16146	phenazine biosynthesis protein, putative, expressed
LOC_Os01g16290	DNA gyrase subunit B, chloroplast/mitochondrial precursor, putative, expressed
LOC_Os01g16330	OsRhmbd2 - Putative Rhomboid homologue, expressed
LOC_Os01g16400	NB-ARC domain containing protein, expressed
LOC_Os01g16414	actin, putative, expressed
LOC_Os01g16430	cysteine proteinase inhibitor precursor protein, putative, expressed
LOC_Os01g16550	expressed protein
LOC_Os01g16600	expressed protein
LOC_Os01g16650	ubiquitin-conjugating enzyme, putative, expressed
LOC_Os01g16670	BSD domain-containing protein, putative, expressed
LOC_Os01g16714	flavin monooxygenase, putative, expressed
LOC_Os01g16960	pyruvate kinase, putative, expressed
LOC_Os01g16970	glucosidase II beta subunit-like domain containing protein, expressed
LOC_Os01g17020	glycosyl hydrolases family 17 protein, putative, expressed
LOC_Os01g17160	OsSubt1 - Putative Subtilisin homologue, expressed
LOC_Os01g17180	proteasome subunit, putative, expressed
LOC_Os01g17402	cyclin, putative, expressed
LOC_Os01g18050	tubulin/FtsZ domain containing protein, putative, expressed
LOC_Os01g18060	sugar transporter superfamily, putative, expressed
LOC_Os01g18070	bacterial transferase hexapeptide domain containing protein, expressed
LOC_Os01g18100	OsRhmbd3 - Putative Rhomboid homologue, expressed
LOC_Os01g18280	SNF7 domain containing protein, putative, expressed
LOC_Os01g18320	protoporphyrinogen oxidase, chloroplast precursor, putative, expressed
LOC_Os01g18744	transferase family protein, putative, expressed
LOC_Os01g18850	OsSPL1 - SBP-box gene family member, expressed
LOC_Os01g18860	S-adenosylmethionine synthetase, putative, expressed
LOC_Os01g18870	helix-loop-helix DNA-binding domain containing protein, expressed
LOC_Os01g19130	protein phosphatase 2C, putative, expressed
LOC_Os01g19380	pentatricopeptide, putative, expressed
LOC_Os01g19390	glycerol-3-phosphate acyltransferase, putative, expressed
LOC_Os01g19400	expressed protein
LOC_Os01g19410	expressed protein
LOC_Os01g19450	ATP-citrate synthase subunit 1, putative, expressed
LOC_Os01g19490	pentatricopeptide, putative, expressed
LOC_Os01g19694	Homeobox domain containing protein, expressed
LOC_Os01g19760	expressed protein
LOC_Os01g19850	amino acid permease family protein, putative, expressed
LOC_Os01g20030	expressed protein
LOC_Os01g20160	OsHKT1;5 - Na+ transporter, expressed
LOC_Os01g20860	phospholipase D. Active site motif family protein, expressed
LOC_Os01g20880	OsWAK3 - OsWAK receptor-like cytoplasmic kinase OsWAK-RLCK, expressed
LOC_Os01g20900	OsWAK4 - OsWAK receptor-like cytoplasmic kinase OsWAK-RLCK, expressed
LOC_Os01g20930	RING-H2 finger protein, putative, expressed
LOC_Os01g20950	sulfotransferase domain containing protein, expressed
LOC_Os01g21160	2-oxo acid dehydrogenases acyltransferase domain containing protein, expressed
LOC_Os01g21300	esterase/lipase/thioesterase family protein, putative, expressed
LOC_Os01g21320	NAD dependent epimerase/dehydratase family domain containing protein, expressed
LOC_Os01g21450	expressed protein
LOC_Os01g21670	plant protein of unknown function domain containing protein, expressed
LOC_Os01g21820	preprotein translocase subunit secA, chloroplast precursor, putative, expressed
LOC_Os01g21990	CRS2-associated factor 2, chloroplast precursor, putative, expressed
LOC_Os01g22010	S-adenosylmethionine synthetase, putative, expressed
LOC_Os01g22336	peroxidase precursor, putative, expressed
LOC_Os01g22352	peroxidase precursor, putative, expressed
LOC_Os01g22390	WD domain containing protein, putative, expressed
LOC_Os01g22430	OsFBDUF3 - F-box and DUF domain containing protein, expressed
LOC_Os01g22520	dihydrolipoyl dehydrogenase 1, mitochondrial precursor, putative, expressed
LOC_Os01g22550	galactosyltransferase family protein, putative, expressed
LOC_Os01g22600	mitochondrial carrier protein, putative, expressed
LOC_Os01g22630	ECT protein, putative, expressed
LOC_Os01g22954	serine carboxypeptidase, putative, expressed
LOC_Os01g23070	expressed protein
LOC_Os01g23590	suppressor of Mek, putative, expressed
LOC_Os01g23640	mov34/MPN/PAD-1 family protein, expressed
LOC_Os01g23680	rossmann fold nucleotide-binding protein involved in DNA uptake, putative, expressed
LOC_Os01g24050	expressed protein
LOC_Os01g24090	TPR repeat, putative, expressed
LOC_Os01g24560	fruit bromelain precursor, putative, expressed
LOC_Os01g24780	cytochrome P450, putative, expressed
LOC_Os01g24790	transferase family protein, putative, expressed
LOC_Os01g24880	zinc finger, C3HC4 type domain containing protein, expressed
LOC_Os01g24920	poly synthetase 2-B, putative, expressed
LOC_Os01g24940	poly synthetase 2-A, putative, expressed
LOC_Os01g25010	flavonol synthase/flavanone 3-hydroxylase, putative, expressed
LOC_Os01g25100	glutathione S-transferase, putative, expressed
LOC_Os01g25189	delta14-sterol reductase, putative, expressed
LOC_Os01g25360	esterase, putative, expressed
LOC_Os01g25370	SUMO protease, putative, expressed
LOC_Os01g25386	multidrug resistance-associated protein, putative, expressed
LOC_Os01g25460	uncharacterized protein At4g06744 precursor, putative, expressed
LOC_Os01g25880	dephospho-CoA kinase, putative, expressed
LOC_Os01g26210	OsWAK6 - OsWAK receptor-like protein kinase, expressed
LOC_Os01g26920	expressed protein
LOC_Os01g27260	glutathione S-transferase, putative, expressed
LOC_Os01g27360	glutathione S-transferase, putative, expressed
LOC_Os01g27380	glutathione S-transferase, putative, expressed
LOC_Os01g27520	tRNA synthetases class II domain containing protein, expressed
LOC_Os01g27720	E3 ubiquitin-protein ligase MGRN1, putative, expressed
LOC_Os01g27730	GTPase of unknown function domain containing protein, putative, expressed
LOC_Os01g27750	bifunctional 3-dehydroquinate dehydratase/shikimate dehydrogenase,chloroplast precursor, putative, expressed
LOC_Os01g27770	expressed protein
LOC_Os01g27880	sucrose-phosphatase, putative, expressed
LOC_Os01g27940	cyclin-L1-1, putative, expressed
LOC_Os01g28150	OsFBX6 - F-box domain containing protein, expressed
LOC_Os01g28300	OsFBX7 - F-box domain containing protein, expressed
LOC_Os01g28500	SCP-like extracellular protein, expressed
LOC_Os01g28690	nucleoporin autopeptidase domain containing protein, expressed
LOC_Os01g28840	C4-dicarboxylate transporter/malic acid transport protein, expressed
LOC_Os01g29240	expressed protein
LOC_Os01g29390	expressed protein
LOC_Os01g29430	tetratricopeptide-like helical, putative, expressed
LOC_Os01g29840	no apical meristem protein, putative, expressed
LOC_Os01g31360	expressed protein
LOC_Os01g31370	glycosyltransferase, putative, expressed
LOC_Os01g31629	expressed protein
LOC_Os01g31770	oxidoreductase, 2OG-Fe oxygenase family protein, putative, expressed
LOC_Os01g31800	Core histone H2A/H2B/H3/H4 domain containing protein, putative, expressed
LOC_Os01g31810	RNA recognition motif containing protein, putative, expressed
LOC_Os01g31870	natural resistance-associated macrophage protein, putative, expressed
LOC_Os01g32090	PPR repeat domain containing protein, putative, expressed
LOC_Os01g32120	OsCML11 - Calmodulin-related calcium sensor protein, expressed
LOC_Os01g32364	Os1bglu1 - beta-mannosidase/glucosidase homologue, expressed
LOC_Os01g32660	STE_MEK_ste7_MAP2K.2 - STE kinases include homologs to sterile 7, sterile 11 and sterile 20 from yeast, expressed
LOC_Os01g32780	universal stress protein domain containing protein, putative, expressed
LOC_Os01g32930	SGS domain containing protein, expressed
LOC_Os01g32980	mitochondrial carrier protein, putative, expressed
LOC_Os01g33030	Brix domain containing protein, putative, expressed
LOC_Os01g33360	DnaK family protein, putative, expressed
LOC_Os01g33420	glycosyl hydrolase family protein 27, putative, expressed
LOC_Os01g33684	disease resistance RPP13-like protein 1, putative, expressed
LOC_Os01g33800	heat shock protein DnaJ, putative, expressed
LOC_Os01g34060	MYB family transcription factor, putative, expressed
LOC_Os01g34190	G-patch domain containing protein, expressed
LOC_Os01g34330	BAH domain containing protein, expressed
LOC_Os01g34390	prenyltransferase, putative, expressed
LOC_Os01g34480	NAD dependent epimerase/dehydratase family protein, putative, expressed
LOC_Os01g34700	dienelactone hydrolase family protein, expressed
LOC_Os01g34780	protein binding protein, putative, expressed
LOC_Os01g34920	beta-galactosidase precursor, putative, expressed
LOC_Os01g34970	MDR-like ABC transporter, putative, expressed
LOC_Os01g35050	early-responsive to dehydration protein-related, putative, expressed
LOC_Os01g35100	zinc finger, C3HC4 type domain containing protein, expressed
LOC_Os01g36240	peroxidase precursor, putative, expressed
LOC_Os01g36294	cytochrome P450, putative, expressed
LOC_Os01g36500	TKL_IRAK_DUF26-lh.5 - DUF26 kinases have homology to DUF26 containing loci, expressed
LOC_Os01g36580	auxin-induced protein 5NG4, putative, expressed
LOC_Os01g36600	PPR repeat domain containing protein, putative, expressed
LOC_Os01g36620	pectate lyase family protein, expressed
LOC_Os01g36640	disease resistance protein RPM1, putative, expressed
LOC_Os01g36670	expressed protein
LOC_Os01g36930	ubiquitin carboxyl-terminal hydrolase 6, putative, expressed
LOC_Os01g37120	WD domain, G-beta repeat domain containing protein, expressed
LOC_Os01g37480	expressed protein
LOC_Os01g37630	esterase, putative, expressed
LOC_Os01g37690	sodium/calcium exchanger protein, putative, expressed
LOC_Os01g37750	glutathione S-transferase, putative, expressed
LOC_Os01g37790	expressed protein
LOC_Os01g37820	oxidoreductase/ transition metal ion binding protein, putative, expressed
LOC_Os01g37837	seryl-tRNA synthetase, putative, expressed
LOC_Os01g37910	vacuolar-processing enzyme precursor, putative, expressed
LOC_Os01g37960	hydrolase, putative, expressed
LOC_Os01g37980	vesicle transport v-SNARE protein, putative, expressed
LOC_Os01g38180	peptidyl-prolyl isomerase, putative, expressed
LOC_Os01g38229	peptidyl-prolyl isomerase, putative, expressed
LOC_Os01g38359	peptidyl-prolyl cis-trans isomerase, FKBP-type, putative, expressed
LOC_Os01g38480	GA18326-PA, putative, expressed
LOC_Os01g38500	DUF538 domain containing protein, putative, expressed
LOC_Os01g38530	ELF3 protein, putative, expressed
LOC_Os01g38670	transporter family protein, putative, expressed
LOC_Os01g38840	TKL_IRAK_DUF26-le.1 - DUF26 kinases have homology to DUF26 containing loci, expressed
LOC_Os01g38840	receptor-like serine-threonine protein kinase, putative, expressed
LOC_Os01g39110	ZOS1-10 - C2H2 zinc finger protein, expressed
LOC_Os01g39290	harpin-induced protein 1 domain containing protein, expressed
LOC_Os01g39330	helix-loop-helix DNA-binding domain containing protein, expressed
LOC_Os01g39600	expressed protein
LOC_Os01g39800	esterase, putative, expressed
LOC_Os01g39830	beta-galactosidase, putative, expressed
LOC_Os01g39860	1-aminocyclopropane-1-carboxylate oxidase protein, putative, expressed
LOC_Os01g40000	expressed protein
LOC_Os01g40150	eukaryotic translation initiation factor 5B, putative, expressed
LOC_Os01g40330	DUF630/DUF632 domains containing protein, putative, expressed
LOC_Os01g40340	SIT4 phosphatase-associated protein domain containing protein, expressed
LOC_Os01g40499	S-locus lectin protein kinase family protein, putative, expressed
LOC_Os01g40570	outer mitochondrial membrane porin, putative, expressed
LOC_Os01g40580	hypersensitive-induced response protein, putative, expressed
LOC_Os01g40620	Uncharacterized ACR, COG1565 containing protein, putative, expressed
LOC_Os01g40650	expressed protein
LOC_Os01g40660	methyltransferase, putative, expressed
LOC_Os01g40680	pentatricopeptide, putative, expressed
LOC_Os01g40690	holocarboxylase synthetase, putative, expressed
LOC_Os01g40820	peptidase family M41 containing protein, expressed
LOC_Os01g41040	SCF apoptosis response protein, putative, expressed
LOC_Os01g41160	FAD dependent oxidoreductase domain containing protein, expressed
LOC_Os01g41190	glycine-rich protein, putative, expressed
LOC_Os01g41290	OsFBD5 - F-box and FBD domain containing protein, expressed
LOC_Os01g41450	UDP-glucoronosyl and UDP-glucosyl transferase domain containing protein, expressed
LOC_Os01g41610	mitochondrial ATP synthase g subunit family protein, putative, expressed
LOC_Os01g41710	chlorophyll A-B binding protein, putative, expressed
LOC_Os01g41810	cytochrome P450 72A1, putative, expressed
LOC_Os01g41834	chalcone synthase, putative, expressed
LOC_Os01g41890	MLA1, putative, expressed
LOC_Os01g41910	receptor-like protein kinase 5 precursor, putative, expressed
LOC_Os01g42010	expressed protein
LOC_Os01g42030	mitochondrial chaperone BCS1, putative, expressed
LOC_Os01g42040	ubiquitin-conjugating enzyme, putative, expressed
LOC_Os01g42120	expressed protein
LOC_Os01g42260	transcriptional corepressor LEUNIG, putative, expressed
LOC_Os01g42270	transcriptional corepressor LEUNIG, putative, expressed
LOC_Os01g42430	vacuolar ATP synthase, putative, expressed
LOC_Os01g42460	BAH domain containing protein, expressed
LOC_Os01g42470	acetyltransferase, GNAT family, putative, expressed
LOC_Os01g42730	GDSL-like lipase/acylhydrolase, putative, expressed
LOC_Os01g42790	xylem cysteine proteinase 2 precursor, putative, expressed
LOC_Os01g42800	MEE18, putative, expressed
LOC_Os01g42810	leaf senescence related protein, putative, expressed
LOC_Os01g42820	RNA recognition motif containing protein, putative, expressed
LOC_Os01g42850	ThiF family domain containing protein, putative, expressed
LOC_Os01g43020	CTP synthase, putative, expressed
LOC_Os01g43060	expressed protein
LOC_Os01g43070	psbP-related thylakoid lumenal protein 4, chloroplast precursor, putative, expressed
LOC_Os01g43080	exonuclease, putative, expressed
LOC_Os01g43080	exonuclease, putative, expressed
LOC_Os01g43160	polygalacturonase, putative, expressed
LOC_Os01g43170	polypyrimidine tract-binding protein, putative, expressed
LOC_Os01g43250	WD domain, G-beta repeat domain containing protein, expressed
LOC_Os01g43350	protein kinase family protein, putative, expressed
LOC_Os01g43390	uroporphyrinogen decarboxylase, putative, expressed
LOC_Os01g43410	CAMK_CAMK_like.9 - CAMK includes calcium/calmodulin depedent protein kinases, expressed
LOC_Os01g43520	neutral ceramidase precursor, putative, expressed
LOC_Os01g43530	late embryogenesis abundant protein, putative, expressed
LOC_Os01g43550	WRKY12, expressed
LOC_Os01g43580	kinesin motor domain containing protein, putative, expressed
LOC_Os01g43630	adaptin, putative, expressed
LOC_Os01g43650	WRKY11, expressed
LOC_Os01g43870	NLI interacting factor-like phosphatase, putative, expressed
LOC_Os01g44040	CAS1 domain-containing protein 1 precursor, putative, expressed
LOC_Os01g44210	50S ribosomal protein L31, putative, expressed
LOC_Os01g44220	glucose-1-phosphate adenylyltransferase large subunit, chloroplast precursor, putative, expressed
LOC_Os01g44230	transcription factor X1, putative, expressed
LOC_Os01g44390	MYB family transcription factor, putative, expressed
LOC_Os01g44394	mitotic checkpoint protein, putative, expressed
LOC_Os01g44960	hydrolase, alpha/beta fold family domain containing protein, expressed
LOC_Os01g45040	Leucine rich repeat N-terminal domain containing protein, putative, expressed
LOC_Os01g45140	anthocyanin 3-O-beta-glucosyltransferase, putative, expressed
LOC_Os01g45200	cinnamoyl-CoA reductase-related, putative, expressed
LOC_Os01g45250	DUF1645 domain containing protein, putative, expressed
LOC_Os01g45390	HD domain containing protein 2, putative, expressed
LOC_Os01g45550	auxin efflux carrier component, putative, expressed
LOC_Os01g45990	potassium channel AKT1, putative, expressed
LOC_Os01g46060	NUC189 domain containing protein, expressed
LOC_Os01g46090	GDSL-like lipase/acylhydrolase, putative, expressed
LOC_Os01g46120	GDSL-like lipase/acylhydrolase, putative, expressed
LOC_Os01g46169	GDSL-like lipase/acylhydrolase, putative, expressed
LOC_Os01g46230	tetratricopeptide-like helical, putative, expressed
LOC_Os01g46230	lipase class 3 family protein, putative, expressed
LOC_Os01g46510	peptidase S8 and S53, subtilisin, kexin, sedolisin, putative, expressed
LOC_Os01g46570	CTP synthase, putative, expressed
LOC_Os01g46610	dehydrogenase, putative, expressed
LOC_Os01g46840	expressed protein
LOC_Os01g46850	expressed protein
LOC_Os01g46860	inorganic phosphate transporter, putative, expressed
LOC_Os01g46932	vacuolar protein-sorting-associated protein 25, putative, expressed
LOC_Os01g46970	transcription factor, putative, expressed
LOC_Os01g46980	vacuolar ATP synthase subunit E, putative, expressed
LOC_Os01g47430	protein of unknown function DUF1296 domain containing protein, expressed
LOC_Os01g47530	CGMC_MAPKCMGC_2.6 - CGMC includes CDA, MAPK, GSK3, and CLKC kinases, expressed
LOC_Os01g47550	kinase, pfkB family, putative, expressed
LOC_Os01g47600	HMG1/2, putative, expressed
LOC_Os01g47740	zinc finger, C3HC4 type domain containing protein, expressed
LOC_Os01g48130	no apical meristem protein, putative, expressed
LOC_Os01g48190	drought induced 19 protein, putative, expressed
LOC_Os01g48270	AAA-type ATPase family protein, putative, expressed
LOC_Os01g48320	transcription factor like protein, putative, expressed
LOC_Os01g48330	protein kinase domain containing protein, expressed
LOC_Os01g48390	expressed protein
LOC_Os01g48770	60S ribosomal protein L37a, putative, expressed
LOC_Os01g48800	purine permease, putative, expressed
LOC_Os01g48830	expressed protein
LOC_Os01g48900	dynamin-related protein 1A, putative, expressed
LOC_Os01g48910	AMP-binding enzyme, putative, expressed
LOC_Os01g48910	AMP-binding enzyme, putative, expressed
LOC_Os01g48960	glutamate synthase, chloroplast precursor, putative, expressed
LOC_Os01g49000	katanin p60 ATPase-containing subunit, putative, expressed
LOC_Os01g49024	phosphatidylserine synthase, putative, expressed
LOC_Os01g49250	methyltransferase, putative, expressed
LOC_Os01g49310	expressed protein
LOC_Os01g49380	lipase, putative, expressed
LOC_Os01g49470	E3 ubiquitin ligase, putative, expressed
LOC_Os01g49490	expressed protein
LOC_Os01g49510	OsPOP3 - Putative Prolyl Oligopeptidase homologue, expressed
LOC_Os01g49510	OsPOP3 - Putative Prolyl Oligopeptidase homologue, expressed
LOC_Os01g49529	OsWAK10d - OsWAK receptor-like cytoplasmic kinase OsWAK-RLCK, expressed
LOC_Os01g49580	Protein kinase domain containing protein, expressed
LOC_Os01g49820	lipid phosphatase protein, putative, expressed
LOC_Os01g50370	STE_MEKK_ste11_MAP3K.4 - STE kinases include homologs to sterile 7, sterile 11 and sterile 20 from yeast, expressed
LOC_Os01g50410	STE_MEKK_ste11_MAP3K.6 - STE kinases include homologs to sterile 7, sterile 11 and sterile 20 from yeast, expressed
LOC_Os01g50440	AWPM-19-like membrane family protein, putative, expressed
LOC_Os01g50580	cytochrome P450, putative, expressed
LOC_Os01g50610	SAM dependent carboxyl methyltransferase, putative, expressed
LOC_Os01g50700	dehydrin family protein, expressed
LOC_Os01g50750	zinc finger, C3HC4 type domain containing protein, expressed
LOC_Os01g50760	polyprenyl synthetase, putative, expressed
LOC_Os01g50980	cullin, putative, expressed
LOC_Os01g51040	transmembrane protein 16K, putative, expressed
LOC_Os01g51050	jacalin-like lectin domain containing protein, expressed
LOC_Os01g51170	glycylpeptide N-tetradecanoyltransferase 1, putative, expressed
LOC_Os01g51190	expressed protein
LOC_Os01g51290	protein kinase family protein, putative, expressed
LOC_Os01g51540	cytidine/deoxycytidylate deaminase, putative, expressed
LOC_Os01g51610	B3 DNA binding domain containing protein, expressed
LOC_Os01g51620	KRR1 small subunit processome component, putative, expressed
LOC_Os01g51754	alpha-amylase precursor, putative, expressed
LOC_Os01g51780	auxin efflux carrier component, putative, expressed
LOC_Os01g51890	endonuclease/exonuclease/phosphatase family domain containing protein, expressed
LOC_Os01g51990	AN1-like zinc finger domain containing protein, expressed
LOC_Os01g52050	systemin receptor SR160 precursor, putative, expressed
LOC_Os01g52160	heavy metal-associated domain containing protein, expressed
LOC_Os01g52214	ubiquinone oxidoreductase, putative, expressed
LOC_Os01g52250	starch synthase, putative, expressed
LOC_Os01g52330	NB-ARC domain containing protein, expressed
LOC_Os01g52390	plasminogen activator inhibitor 1 RNA-binding protein, putative, expressed
LOC_Os01g52450	hexokinase, putative, expressed
LOC_Os01g52460	regulator of ribonuclease, putative, expressed
LOC_Os01g52500	NADP-dependent malic enzyme, putative, expressed
LOC_Os01g52530	phosphoribosyl transferase, putative, expressed
LOC_Os01g52610	membrane associated DUF588 domain containing protein, putative, expressed
LOC_Os01g52710	glycosyl transferase 8 domain containing protein, putative, expressed
LOC_Os01g52770	GDSL-like lipase/acylhydrolase, putative, expressed
LOC_Os01g52800	cytochrome P450 72A1, putative, expressed
LOC_Os01g53000	trehalose synthase, putative, expressed
LOC_Os01g53079	ubiquitin domain-containing protein 1, putative, expressed
LOC_Os01g53090	pathogen-related protein, putative, expressed
LOC_Os01g53160	DUF623 domain containing protein, expressed
LOC_Os01g53200	flavin monooxygenase, putative, expressed
LOC_Os01g53240	BURP domain containing protein, expressed
LOC_Os01g53294	respiratory burst oxidase protein B, putative, expressed
LOC_Os01g53294	respiratory burst oxidase protein B, putative, expressed
LOC_Os01g53420	anthocyanidin 5,3-O-glucosyltransferase, putative, expressed
LOC_Os01g53560	phosphoesterase, putative, expressed
LOC_Os01g53560	phosphoesterase, putative, expressed
LOC_Os01g53710	dual specificity protein phosphatase, putative, expressed
LOC_Os01g53800	glutamate carboxypeptidase 2, putative, expressed
LOC_Os01g53840	protein kinase family protein, putative, expressed
LOC_Os01g53900	elongation factor, putative, expressed
LOC_Os01g53920	receptor-like protein kinase 5 precursor, putative, expressed
LOC_Os01g53990	pectinesterase, putative, expressed
LOC_Os01g54040	ATP-dependent protease La, putative, expressed
LOC_Os01g54080	kinesin motor protein-related, putative, expressed
LOC_Os01g54100	CK1_CaseinKinase_1a.2 - CK1 includes the casein kinase 1 kinases, expressed
LOC_Os01g54170	expressed protein
LOC_Os01g54300	OsMan02 - Endo-Beta-Mannanase, expressed
LOC_Os01g54420	dynamin family protein, putative, expressed
LOC_Os01g54450	DUF584 domain containing protein, putative, expressed
LOC_Os01g54470	GDSL-like lipase/acylhydrolase, putative, expressed
LOC_Os01g54480	serine/threonine protein kinase, putative, expressed
LOC_Os01g54515	peptide transporter PTR2, putative, expressed
LOC_Os01g54520	DUF1264 domain containing protein, putative, expressed
LOC_Os01g54530	hydrolase, acting on carbon-nitrogen, putative, expressed
LOC_Os01g54540	ribosomal protein L13, putative, expressed
LOC_Os01g54550	HSF-type DNA-binding domain containing protein, expressed
LOC_Os01g54590	ras-related protein, putative, expressed
LOC_Os01g54600	WRKY13, expressed
LOC_Os01g54620	CESA4 - cellulose synthase, expressed
LOC_Os01g54630	leucine rich repeat family protein, putative, expressed
LOC_Os01g54670	coiled-coil domain-containing protein 25, putative, expressed
LOC_Os01g54860	enoyl-CoA hydratase/isomerase family protein, putative, expressed
LOC_Os01g54930	one zinc finger protein, putative, expressed
LOC_Os01g55050	protein of unknown function DUF1421 domain containing protein, expressed
LOC_Os01g55070	pentatricopeptide, putative, expressed
LOC_Os01g55190	expressed protein
LOC_Os01g55240	gibberellin 2-beta-dioxygenase, putative, expressed
LOC_Os01g55490	transcriptional regulator family protein, putative, expressed
LOC_Os01g55520	ATROPGEF7/ROPGEF7, putative, expressed
LOC_Os01g55580	tesmin/TSO1-like CXC domain containing protein, expressed
LOC_Os01g55700	NLI interacting factor-like phosphatase, putative, expressed
LOC_Os01g55770	expressed protein
LOC_Os01g55780	glycerophosphoryl diester phosphodiesterase family protein, putative, expressed
LOC_Os01g55830	glutathione S-transferase, putative, expressed
LOC_Os01g55860	expressed protein
LOC_Os01g55870	chorismate mutase, chloroplast precursor, putative, expressed
LOC_Os01g55950	acetamidase, putative, expressed
LOC_Os01g56000	RNA recognition motif containing protein, expressed
LOC_Os01g56150	OsProCP1 - Putative Lysosomal Pro-x Carboxypeptidase homologue, expressed
LOC_Os01g56400	ABC transporter, ATP-binding protein, putative, expressed
LOC_Os01g56420	ctr copper transporter family protein, putative, expressed
LOC_Os01g56470	mal d 1-associated protein, putative, expressed
LOC_Os01g56490	ubiquitin carboxyl-terminal hydrolase, putative, expressed
LOC_Os01g56510	periplasmic beta-glucosidase precursor, putative, expressed
LOC_Os01g56520	double-stranded RNA binding motif containing protein, expressed
LOC_Os01g56560	cyclase/dehydrase family protein, expressed
LOC_Os01g56590	guanine nucleotide exchange family protein, putative, expressed
LOC_Os01g56630	dymeclin, putative, expressed
LOC_Os01g56640	transcription factor jumonji, putative, expressed
LOC_Os01g56764	expressed protein
LOC_Os01g56800	MATH domain containing protein, expressed
LOC_Os01g56810	cytokinin dehydrogenase precursor, putative, expressed
LOC_Os01g56820	AGAP000951-PA, putative, expressed
LOC_Os01g56860	WD domain, G-beta repeat domain containing protein, expressed
LOC_Os01g56880	purple acid phosphatase precursor, putative, expressed
LOC_Os01g57210	katanin p80 WD40 repeat-containing subunit B1 homolog 1, putative, expressed
LOC_Os01g57240	expressed protein
LOC_Os01g57260	vacuolar protein sorting-associated protein 28 homolog 2, putative, expressed
LOC_Os01g57270	disease resistance RPP13-like protein 1, putative, expressed
LOC_Os01g57350	diacylglycerol kinase, putative, expressed
LOC_Os01g57420	diacylglycerol kinase, putative, expressed
LOC_Os01g57480	serine/threonine-protein kinase receptor precursor, putative, expressed
LOC_Os01g57510	receptor protein kinase, putative, expressed
LOC_Os01g57550	nodulation protein-related, putative, expressed
LOC_Os01g57630	pentatricopeptide containing protein, putative, expressed
LOC_Os01g57710	membrane protein, putative, expressed
LOC_Os01g57854	pectinesterase, putative, expressed
LOC_Os01g57880	plastocyanin-like domain containing protein, putative, expressed
LOC_Os01g57920	OsFBL3 - F-box domain and LRR containing protein, expressed
LOC_Os01g58114	expressed protein
LOC_Os01g58240	OsSub6 - Putative Subtilisin homologue, expressed
LOC_Os01g58380	3-hydroxybutyryl-CoA dehydrogenase, putative, expressed
LOC_Os01g58400	zinc finger C3HC4 type family protein, putative, expressed
LOC_Os01g58420	AP2 domain containing protein, expressed
LOC_Os01g58530	NB-ARC/LRR disease resistance protein, putative, expressed
LOC_Os01g58550	methyladenine glycosylase, putative, expressed
LOC_Os01g58640	nucleotide pyrophosphatase/phosphodiesterase, putative, expressed
LOC_Os01g58650	LTPL35 - Protease inhibitor/seed storage/LTP family protein precursor, putative
LOC_Os01g58740	glycerol-3-phosphate dehydrogenase, putative, expressed
LOC_Os01g58750	expressed protein
LOC_Os01g58870	domain of unknown function, DUF250 domain containing protein, expressed
LOC_Os01g58910	auxin-induced protein 5NG4, putative, expressed
LOC_Os01g59140	DNA-directed RNA polymerases I, II, and III subunit RPABC1, putative, expressed
LOC_Os01g59150	tubulin/FtsZ domain containing protein, putative, expressed
LOC_Os01g59180	OsFBX27 - F-box domain containing protein, expressed
LOC_Os01g59180	OsFBX27 - F-box domain containing protein, expressed
LOC_Os01g59360	CAMK_CAMK_like.10 - CAMK includes calcium/calmodulin depedent protein kinases, expressed
LOC_Os01g59550	senescence-induced receptor-like serine/threonine-protein kinase precursor, putative, expressed
LOC_Os01g59560	protein kinase domain containing protein, expressed
LOC_Os01g59600	peptidase, T1 family, putative, expressed
LOC_Os01g59740	expressed protein
LOC_Os01g59750	histidine triad family protein, putative, expressed
LOC_Os01g59900	expressed protein
LOC_Os01g59930	NADH-cytochrome b5 reductase, putative, expressed
LOC_Os01g59990	ribosomal protein L24, putative, expressed
LOC_Os01g60040	HEAT repeat family protein, putative, expressed
LOC_Os01g60060	leucine-rich repeat family protein, putative, expressed
LOC_Os01g60140	ATCHX15, putative, expressed
LOC_Os01g60190	2,3-bisphosphoglycerate-independent phosphoglycerate mutase, putative, expressed
LOC_Os01g60200	expressed protein
LOC_Os01g60280	ATP binding protein, putative, expressed
LOC_Os01g60340	NTMC2Type1.1 protein, putative, expressed
LOC_Os01g60410	ubiquitin-conjugating enzyme, putative, expressed
LOC_Os01g60450	cytochrome P450, putative, expressed
LOC_Os01g60490	WRKY22, expressed
LOC_Os01g60730	RING-H2 finger protein, putative, expressed
LOC_Os01g61030	VHS and GAT domain containing protein, expressed
LOC_Os01g61044	transmembrane amino acid transporter protein, putative, expressed
LOC_Os01g61070	heavy metal-associated domain containing protein, expressed
LOC_Os01g61160	laccase precursor protein, putative, expressed
LOC_Os01g61210	bet v I allergen family protein, putative, expressed
LOC_Os01g61410	NADH-ubiquinone oxidoreductase, mitochondrial precursor, putative, expressed
LOC_Os01g61420	zinc finger, C3HC4 type domain containing protein, expressed
LOC_Os01g61500	BAG domain containing protein, expressed
LOC_Os01g61670	ureidoglycolate hydrolase, putative, expressed
LOC_Os01g61720	IQ calmodulin-binding motif domain containing protein, expressed
LOC_Os01g61860	TBC domain containing protein, expressed
LOC_Os01g61880	respiratory burst oxidase, putative, expressed
LOC_Os01g61890	AT hook motif family protein, expressed
LOC_Os01g61940	white-brown complex homolog protein, putative, expressed
LOC_Os01g61980	expressed protein
LOC_Os01g62010	hydrolase, alpha/beta fold family domain containing protein, expressed
LOC_Os01g62200	domain of unknown function DUF966 domain containing protein, expressed
LOC_Os01g62300	SLT1 protein, putative, expressed
LOC_Os01g62380	fasciclin-like arabinogalactan protein, putative, expressed
LOC_Os01g62410	MYB family transcription factor, putative, expressed
LOC_Os01g62440	ribonuclease protein, putative, expressed
LOC_Os01g62500	OsFtsH3 FtsH protease, homologue of AtFtsH3/10, expressed
LOC_Os01g62570	ATP/GTP/Ca++ binding protein, putative, expressed
LOC_Os01g62600	laccase precursor protein, putative, expressed
LOC_Os01g62605	expressed protein
LOC_Os01g62610	peptidyl-prolyl cis-trans isomerase, FKBP-type, putative, expressed
LOC_Os01g62620	DHHC zinc finger domain containing protein, expressed
LOC_Os01g62790	expressed protein
LOC_Os01g62810	regulator of chromosome condensation, putative, expressed
LOC_Os01g62820	Transcription initiation factor TFIID subunit A containing protein, expressed
LOC_Os01g62850	membrane associated DUF588 domain containing protein, putative, expressed
LOC_Os01g62890	prenylated rab acceptor, putative, expressed
LOC_Os01g63050	expressed protein
LOC_Os01g63060	phosphatidic acid phosphatase-related, putative, expressed
LOC_Os01g63200	laccase precursor protein, putative, expressed
LOC_Os01g63540	cytochrome P450, putative, expressed
LOC_Os01g63770	transmembrane amino acid transporter protein, putative, expressed
LOC_Os01g63800	pleckstrin homology domain-containing protein, putative, expressed
LOC_Os01g63870	nucleobase-ascorbate transporter, putative, expressed
LOC_Os01g63940	Transcription initiation factor TFIID subunit A containing protein, expressed
LOC_Os01g63990	hydrolase, alpha/beta fold family protein, putative, expressed
LOC_Os01g64030	OsFBL5 - F-box domain and LRR containing protein, expressed
LOC_Os01g64120	2Fe-2S iron-sulfur cluster binding domain containing protein, expressed
LOC_Os01g64300	DUF584 domain containing protein, putative, expressed
LOC_Os01g64410	ATOFP18/OFP18, putative, expressed
LOC_Os01g64630	actin, putative, expressed
LOC_Os01g64700	OsFBT3 - F-box and tubby domain containing protein, expressed
LOC_Os01g64750	sterol 3-beta-glucosyltransferase, putative, expressed
LOC_Os01g64760	Yip1 domain containing protein, expressed
LOC_Os01g64780	COV1, putative, expressed
LOC_Os01g64840	aspartic proteinase nepenthesin-1 precursor, putative, expressed
LOC_Os01g64860	OsSub11 - Putative Subtilisin homologue, expressed
LOC_Os01g64870	expressed protein
LOC_Os01g64890	CorA-like magnesium transporter protein, putative, expressed
LOC_Os01g64900	HEAT, putative, expressed
LOC_Os01g64930	expressed protein
LOC_Os01g65030	S-locus-specific glycoprotein precursor, putative, expressed
LOC_Os01g65070	hydrolase, alpha/beta fold family domain containing protein, expressed
LOC_Os01g65080	ZOS1-18 - C2H2 zinc finger protein, expressed
LOC_Os01g65090	aminotransferase, classes I and II, domain containing protein, expressed
LOC_Os01g65100	peptide transporter, putative, expressed
LOC_Os01g65110	POT family protein, expressed
LOC_Os01g65220	XRN 5'-3' exonuclease N-terminus domain containing protein, expressed
LOC_Os01g65330	expressed protein
LOC_Os01g65370	MYB family transcription factor, putative, expressed
LOC_Os01g65410	serine hydroxymethyltransferase, mitochondrial precursor, putative, expressed
LOC_Os01g65480	dnaJ domain containing protein, expressed
LOC_Os01g65490	DNA binding protein, putative, expressed
LOC_Os01g65500	chloride channel protein, putative, expressed
LOC_Os01g65520	Sad1 / UNC-like C-terminal domain containing protein, putative, expressed
LOC_Os01g65530	RNA recognition motif containing protein, putative, expressed
LOC_Os01g65550	RNA recognition motif containing protein, putative, expressed
LOC_Os01g65670	amino acid transporter, putative, expressed
LOC_Os01g65680	4,5-DOPA dioxygenase extradiol, putative, expressed
LOC_Os01g65740	plant-specific domain TIGR01615 family protein, expressed
LOC_Os01g65780	glycosyl transferase, putative, expressed
LOC_Os01g65790	pectinesterase, putative, expressed
LOC_Os01g65880	nodulin MtN3 family protein, putative, expressed
LOC_Os01g65920	F-box/LRR-repeat protein 2, putative, expressed
LOC_Os01g66010	amino acid transporter, putative, expressed
LOC_Os01g66130	armadillo/beta-catenin repeat family protein, putative, expressed
LOC_Os01g66200	expressed protein
LOC_Os01g66240	mitochondrion protein, putative, expressed
LOC_Os01g66320	expressed protein
LOC_Os01g66330	ATP-dependent Clp protease ATP-binding subunit clpX, putative, expressed
LOC_Os01g66560	signal recognition particle 72 kDa protein, putative, expressed
LOC_Os01g66690	ZIP4/SPO22, putative, expressed
LOC_Os01g66700	beta-hexosaminidase precursor, putative, expressed
LOC_Os01g66850	pectinacetylesterase domain containing protein, expressed
LOC_Os01g66970	zinc finger, C3HC4 type domain containing protein, expressed
LOC_Os01g66980	expressed protein
LOC_Os01g67090	IQ calmodulin-binding motif domain containing protein, expressed
LOC_Os01g67100	expressed protein
LOC_Os01g67160	cyclin-dependent kinase B1-1, putative, expressed
LOC_Os01g67190	ribonuclease T2 family domain containing protein, expressed
LOC_Os01g67210	PPR repeat domain containing protein, putative, expressed
LOC_Os01g67220	Os1bglu4 - beta-glucosidase-like protein without signal sequence, expressed
LOC_Os01g67250	Rad21 / Rec8 like protein, putative, expressed
LOC_Os01g67580	multidrug resistance-associated protein, putative, expressed
LOC_Os01g67590	oligopeptidase, putative, expressed
LOC_Os01g67630	peptide transporter PTR2, putative, expressed
LOC_Os01g67670	gibberellin response modulator protein, putative, expressed
LOC_Os01g67720	ABC1 family domain containing protein, putative, expressed
LOC_Os01g67740	chromosome segregation protein, putative, expressed
LOC_Os01g67870	expressed protein
LOC_Os01g67920	tetratricopeptide repeat domain containing protein, expressed
LOC_Os01g68000	AML1, putative, expressed
LOC_Os01g68010	TBC domain containing protein, expressed
LOC_Os01g68020	BTBZ2 - Bric-a-Brac, Tramtrack, and Broad Complex BTB domain with TAZ zinc finger and Calmodulin-binding domains, expressed
LOC_Os01g68030	expressed protein
LOC_Os01g68070	PPR repeat containing protein, expressed
LOC_Os01g68160	ZOS1-22 - C2H2 zinc finger protein, expressed
LOC_Os01g68310	sas10/Utp3 family protein, expressed
LOC_Os01g68324	dolichyl-diphosphooligosaccharide--protein glycosyltransferase 63 kDasubunit precursor, putative, expressed
LOC_Os01g68330	antigen peptide transporter-like 1, chloroplast precursor, putative, expressed
LOC_Os01g68490	tetratricopeptide-like helical, putative, expressed
LOC_Os01g68500	expressed protein
LOC_Os01g68524	pentatricopeptide, putative, expressed
LOC_Os01g68620	signal peptide peptidase-like 2B, putative, expressed
LOC_Os01g68860	zinc finger C-x8-C-x5-C-x3-H type family protein, expressed
LOC_Os01g68890	P21-Rho-binding domain containing protein, putative, expressed
LOC_Os01g68900	zinc finger, C3HC4 type family protein, expressed
LOC_Os01g69010	MATE efflux protein, putative, expressed
LOC_Os01g69040	zinc finger, C3HC4 type domain containing protein, expressed
LOC_Os01g69140	regulatory protein, putative, expressed
LOC_Os01g69230	exo70 exocyst complex subunit domain containing protein, expressed
LOC_Os01g69240	CBS domain containing membrane protein, putative, expressed
LOC_Os01g69250	mitochondrial import receptor subunit TOM20, putative, expressed
LOC_Os01g69850	OsMADS65 - MADS-box family gene with MIKC* type-box, expressed
LOC_Os01g69920	histidine kinase, putative, expressed
LOC_Os01g69980	TCP family transcription factor, putative, expressed
LOC_Os01g70060	protein of unknown function, DUF618 domain containing protein, expressed
LOC_Os01g70100	zinc finger DHHC domain-containing protein, putative, expressed
LOC_Os01g70130	protein kinase domain containing protein, expressed
LOC_Os01g70140	ubiquitin-conjugating enzyme E2-22 kDa, putative, expressed
LOC_Os01g70180	exostosin family domain containing protein, expressed
LOC_Os01g70190	exostosin family domain containing protein, expressed
LOC_Os01g70220	histone-lysine N-methyltransferase, putative, expressed
LOC_Os01g70320	expressed protein
LOC_Os01g70520	Os1bglu5 - beta-glucosidase homologue, similar to G. max isohydroxyurate hydrolase, expressed
LOC_Os01g70525	tropinone reductase, putative, expressed
LOC_Os01g70790	SRC2 protein, putative, expressed
LOC_Os01g70840	esterase, putative, expressed
LOC_Os01g70890	histone-like transcription factor and archaeal histone, putative, expressed
LOC_Os01g71050	MSP domain containing protein, putative, expressed
LOC_Os01g71140	xylanase inhibitor, putative, expressed
LOC_Os01g71190	photosystem II reaction center PSB28 protein, chloroplast precursor, putative, expressed
LOC_Os01g71200	RNA recognition motif containing protein, putative, expressed
LOC_Os01g71280	glycerol-3-phosphate dehydrogenase, putative, expressed
LOC_Os01g71300	S-formylglutathione hydrolase, putative, expressed
LOC_Os01g71380	glycosyl hydrolases family 17, putative, expressed
LOC_Os01g71460	OsFBDUF11 - F-box and DUF domain containing protein, expressed
LOC_Os01g71760	amino acid permease family protein, putative, expressed
LOC_Os01g71770	RNA recognition motif containing protein, putative, expressed
LOC_Os01g71960	endonuclease, putative, expressed
LOC_Os01g71980	rho-GTPase-activating protein-like, putative, expressed
LOC_Os01g72000	armadillo repeat-containing protein, putative, expressed
LOC_Os01g72160	glutathione S-transferase, putative, expressed
LOC_Os01g72230	stromal membrane-associated protein, putative, expressed
LOC_Os01g72250	uridine 5-monophosphate synthase, putative, expressed
LOC_Os01g72380	expressed protein
LOC_Os01g72420	C2 domain containing protein, putative, expressed
LOC_Os01g72430	NADPH quinone oxidoreductase, putative, expressed
LOC_Os01g72480	zinc finger, C3HC4 type domain containing protein, expressed
LOC_Os01g72680	disease resistance protein RPS2, putative, expressed
LOC_Os01g72690	NAD kinase, putative, expressed
LOC_Os01g72710	expressed protein
LOC_Os01g72820	CRS1/YhbY domain containing protein, putative, expressed
LOC_Os01g72860	MAC/Perforin domain containing protein, putative, expressed
LOC_Os01g72940	phosphatidylserine decarboxylase, putative, expressed
LOC_Os01g72980	tRNA uridine 5-carboxymethylaminomethyl modification enzyme gidA, putative, expressed
LOC_Os01g72990	expressed protein
LOC_Os01g73140	ubiquitin-fold modifier 1 precursor, putative, expressed
LOC_Os01g73150	expressed protein
LOC_Os01g73300	VAMP-like protein YKT62, putative, expressed
LOC_Os01g73310	actin, putative, expressed
LOC_Os01g73370	S-locus lectin protein kinase family protein, putative, expressed
LOC_Os01g73370	expressed protein
LOC_Os01g73460	ATXR, putative, expressed
LOC_Os01g73480	acetyltransferase, GNAT family protein, expressed
LOC_Os01g73580	glycosyl hydrolases, putative, expressed
LOC_Os01g73740	lipase, putative, expressed
LOC_Os01g73750	Leucine Rich Repeat family protein, expressed
LOC_Os01g73780	chloroplast outer envelope 24 kD protein, putative, expressed
LOC_Os01g73790	NAD dependent epimerase/dehydratase family protein, putative, expressed
LOC_Os01g73980	xylem cysteine proteinase 2 precursor, putative, expressed
LOC_Os01g73990	cytochrome b5-like Heme/Steroid binding domain containing protein, expressed
LOC_Os01g74140	WRKY17, expressed
LOC_Os01g74160	carboxyl-terminal peptidase, putative, expressed
LOC_Os01g74200	protein kinase domain containing protein, expressed
LOC_Os01g74410	MYB family transcription factor, putative, expressed
LOC_Os01g74450	aquaporin protein, putative, expressed
LOC_Os01g74510	KIP1, putative, expressed
LOC_Os01g74520	methyltransferase domain containing protein, putative, expressed
LOC_Os01g74530	protein phosphatase 2C, putative, expressed
LOC_Os01g74600	vegetative storage protein, putative, expressed
LOC_Os01g74610	zinc finger, C3HC4 type domain containing protein, expressed
LOC_Os01g74650	cysteine synthase, mitochondrial precursor, putative, expressed
LOC_Os02g01010	OsPDIL1-4 protein disulfide isomerase PDIL1-4, expressed
LOC_Os02g01020	expressed protein
LOC_Os02g01210	amino acid transporter, putative, expressed
LOC_Os02g01220	rhodanese-like domain containing protein, putative, expressed
LOC_Os02g01270	START domain containing protein, expressed
LOC_Os02g01490	expressed protein
LOC_Os02g01500	2-oxo acid dehydrogenases acyltransferase domain containing protein, expressed
LOC_Os02g01510	lactate/malate dehydrogenase, putative, expressed
LOC_Os02g01520	IQ calmodulin-binding motif family protein, putative, expressed
LOC_Os02g01590	glycosyl hydrolases, putative, expressed
LOC_Os02g01710	peptidase family C78 domain containing protein, expressed
LOC_Os02g01940	transcription factor jumonji, putative, expressed
LOC_Os02g01960	tetratricopeptide repeat domain containing protein, expressed
LOC_Os02g01970	expressed protein
LOC_Os02g01980	GDSL-like lipase/acylhydrolase, putative, expressed
LOC_Os02g02040	protein kinase, putative, expressed
LOC_Os02g02050	SNF2 family N-terminal domain containing protein, expressed
LOC_Os02g02110	Alg9-like mannosyltransferase protein, putative, expressed
LOC_Os02g02120	OsWAK11 - OsWAK receptor-like protein kinase, expressed
LOC_Os02g02320	OsSCP6 - Putative Serine Carboxypeptidase homologue, expressed
LOC_Os02g02410	DnaK family protein, putative, expressed
LOC_Os02g02480	basic helix-loop-helix DND-binding domain containing protein, expressed
LOC_Os02g02570	autophagy protein 5, putative, expressed
LOC_Os02g02620	sialyltransferase family domain containing protein, expressed
LOC_Os02g02750	CDP-alcohol phosphatidyltransferase, putative, expressed
LOC_Os02g02780	protein kinase family protein, putative, expressed
LOC_Os02g02810	expressed protein
LOC_Os02g02820	helix-loop-helix DNA-binding domain containing protein, expressed
LOC_Os02g02850	bifunctional protein folD, putative, expressed
LOC_Os02g02880	expressed protein
LOC_Os02g02890	peptidyl-prolyl cis-trans isomerase, putative, expressed
LOC_Os02g02930	terpene synthase, putative, expressed
LOC_Os02g02960	histone deacetylase complex subunit SAP18, putative, expressed
LOC_Os02g02980	MATE domain containing protein, expressed
LOC_Os02g02990	translation initiation factor eIF3 subunit, putative, expressed
LOC_Os02g03040	RNA recognition motif containing protein, expressed
LOC_Os02g03060	cyclin-dependent kinase A-2, putative, expressed
LOC_Os02g03120	endoglucanase, putative, expressed
LOC_Os02g03270	AT hook motif domain containing protein, expressed
LOC_Os02g03294	cyclin, putative, expressed
LOC_Os02g03310	KH domain containing protein, putative, expressed
LOC_Os02g03410	CAMK_CAMK_like.12 - CAMK includes calcium/calmodulin depedent protein kinases, expressed
LOC_Os02g03550	glycosyl hydrolases family 16, putative, expressed
LOC_Os02g03575	expressed protein
LOC_Os02g03580	transcription factor, putative, expressed
LOC_Os02g03620	seven in absentia protein family domain containing protein, expressed
LOC_Os02g03690	beta-amylase, putative, expressed
LOC_Os02g03790	expressed protein
LOC_Os02g03850	glycosyltransferase, putative, expressed
LOC_Os02g03860	mitochondrial ATP synthase precursor, putative, expressed
LOC_Os02g03870	periplasmic beta-glucosidase precursor, putative, expressed
LOC_Os02g03890	nuclear transport factor 2, putative, expressed
LOC_Os02g03940	expressed protein
LOC_Os02g03950	zinc finger, C3HC4 type family protein, expressed
LOC_Os02g03970	PPR repeat domain containing protein, putative, expressed
LOC_Os02g04010	cyclin-T1-1, putative, expressed
LOC_Os02g04020	expressed protein
LOC_Os02g04120	cytidylyltransferase domain containing protein, expressed
LOC_Os02g04170	L-aspartate oxidase 1, putative, expressed
LOC_Os02g04230	CGMC_MAPKCMGC_2.7 - CGMC includes CDA, MAPK, GSK3, and CLKC kinases, expressed
LOC_Os02g04260	expressed protein
LOC_Os02g04270	DNA polymerase V, putative, expressed
LOC_Os02g04450	plant-specific domain TIGR01589 family protein, putative, expressed
LOC_Os02g04490	histone acetyltransferase HAC1, putative, expressed
LOC_Os02g04590	auxin-independent growth promoter, putative, expressed
LOC_Os02g04670	glucan endo-1,3-beta-glucosidase precursor, putative, expressed
LOC_Os02g04700	tRNA synthetases class II domain containing protein, expressed
LOC_Os02g04710	cycloartenol synthase, putative, expressed
LOC_Os02g04730	cycloartenol synthase, putative, expressed
LOC_Os02g04750	cycloartenol synthase, putative, expressed
LOC_Os02g04840	GHMP kinases ATP-binding protein, putative, expressed
LOC_Os02g04950	splicing factor 3B subunit 1, putative, expressed
LOC_Os02g05400	transmembrane protein 15, putative, expressed
LOC_Os02g05410	splicing factor 3B subunit 1, putative, expressed
LOC_Os02g05450	Homeobox domain containing protein, expressed
LOC_Os02g05640	homeobox associated leucine zipper, putative, expressed
LOC_Os02g05686	expressed protein
LOC_Os02g05700	OsFBO8 - F-box and other domain containing protein, expressed
LOC_Os02g05744	endoglucanase, putative, expressed
LOC_Os02g05840	VIL2 protein, putative, expressed
LOC_Os02g05870	expressed protein
LOC_Os02g05880	RNA polymerase Rpb1, domain 2 family protein, expressed
LOC_Os02g05930	phytosulfokine receptor precursor, putative, expressed
LOC_Os02g05970	phytosulfokine receptor precursor, putative, expressed
LOC_Os02g05980	phytosulfokine receptor precursor, putative, expressed
LOC_Os02g06160	cysteine-rich receptor-like protein kinase 16 precursor, putative, expressed
LOC_Os02g06210	phytosulfokine receptor precursor, putative, expressed
LOC_Os02g06220	receptor protein kinase-like protein At4g34220 precursor, putative, expressed
LOC_Os02g06220	phytosulfokine receptor precursor, putative, expressed
LOC_Os02g06250	phytosulfokine receptor precursor, putative, expressed
LOC_Os02g06260	phytosulfokine receptor precursor, putative, expressed
LOC_Os02g06340	EH domain-containing protein 1, putative, expressed
LOC_Os02g06390	expressed protein
LOC_Os02g06480	SCO1 protein homolog, mitochondrial precursor, putative, expressed
LOC_Os02g06530	armadillo/beta-catenin repeat family protein, putative, expressed
LOC_Os02g06580	formin, putative, expressed
LOC_Os02g06584	zinc finger C-x8-C-x5-C-x3-H type family protein, expressed
LOC_Os02g06600	receptor-like protein kinase 2 precursor, putative, expressed
LOC_Os02g06640	ubiquitin family protein, putative, expressed
LOC_Os02g06840	galactosyltransferase, putative, expressed
LOC_Os02g06880	EMB2758, putative, expressed
LOC_Os02g06930	protein kinase, putative, expressed
LOC_Os02g07060	tubulin/FtsZ domain containing protein, putative, expressed
LOC_Os02g07180	expressed protein
LOC_Os02g07200	protein-O-fucosyltransferase 1, putative, expressed
LOC_Os02g07310	argonaute, putative, expressed
LOC_Os02g07340	HEAT repeat family protein, putative, expressed
LOC_Os02g07600	DEF3 - Defensin and Defensin-like DEFL family, expressed
LOC_Os02g07630	copper-transporting ATPase, putative, expressed
LOC_Os02g07670	URED, putative, expressed
LOC_Os02g07680	cytochrome P450, putative, expressed
LOC_Os02g07790	serine/threonine-protein kinase HT1, putative, expressed
LOC_Os02g08010	LTPL43 - Protease inhibitor/seed storage/LTP family protein precursor, putative, expressed
LOC_Os02g08010	expressed protein
LOC_Os02g08010	calcium-transporting ATPase 9, plasma membrane-type, putative, expressed
LOC_Os02g08070	OsSPL5 - SBP-box gene family member, expressed
LOC_Os02g08090	LSM domain containing protein, expressed
LOC_Os02g08100	AMP-binding domain containing protein, expressed
LOC_Os02g08150	CCT/B-box zinc finger protein, putative, expressed
LOC_Os02g08200	zinc finger, C3HC4 type domain containing protein, expressed
LOC_Os02g08230	WAX2, putative, expressed
LOC_Os02g08260	HD domain containing protein 2, putative, expressed
LOC_Os02g08270	class I glutamine amidotransferase, putative, expressed
LOC_Os02g08360	RNA recognition motif, putative, expressed
LOC_Os02g08410	chorismate mutase, chloroplast precursor, putative, expressed
LOC_Os02g08440	WRKY71, expressed
LOC_Os02g08500	two-component response regulator, putative, expressed
LOC_Os02g08530	protein kinase family protein, putative, expressed
LOC_Os02g08544	homeobox protein knotted-1, putative, expressed
LOC_Os02g09080	expressed protein
LOC_Os02g09100	isoleucyl-tRNA synthetase, cytoplasmic, putative, expressed
LOC_Os02g09170	sucrose-phosphate synthase, putative, expressed
LOC_Os02g09359	BRASSINOSTEROID INSENSITIVE 1-associated receptor kinase 1 precursor, putative, expressed
LOC_Os02g09420	cyclase family protein, putative, expressed
LOC_Os02g09490	dehydrogenase, putative, expressed
LOC_Os02g09600	expressed protein
LOC_Os02g09620	GDSL-like lipase/acylhydrolase, putative, expressed
LOC_Os02g09630	GA20292-PA, putative, expressed
LOC_Os02g09720	multidrug resistance protein, putative, expressed
LOC_Os02g09920	PHD-finger domain containing protein, putative, expressed
LOC_Os02g10020	Mad3/BUB1 homology region 1 domain containing protein, expressed
LOC_Os02g10080	zinc finger C-x8-C-x5-C-x3-H type family protein, expressed
LOC_Os02g10130	tubulin binding cofactor C, putative, expressed
LOC_Os02g10140	bZIP transcription factor domain containing protein, expressed
LOC_Os02g10140	bZIP transcription factor, putative, expressed
LOC_Os02g10160	AGAP003371-PA, putative, expressed
LOC_Os02g10200	zinc finger A20 and AN1 domain-containing stress-associated protein, putative, expressed
LOC_Os02g10260	outer membrane protein, OMP85 family protein, expressed
LOC_Os02g10310	fumarylacetoacetase, putative, expressed
LOC_Os02g10440	protein with a conserved N-terminal region, putative, expressed
LOC_Os02g10470	EF hand family protein, putative, expressed
LOC_Os02g10490	expressed protein
LOC_Os02g10630	GRAM and C2 domains containing protein, putative, expressed
LOC_Os02g10740	calcium-binding mitochondrial carrier CBG00135, putative, expressed
LOC_Os02g10740	calcium-binding mitochondrial carrier CBG00135, putative, expressed
LOC_Os02g10790	expressed protein
LOC_Os02g10920	zinc finger family protein, putative, expressed
LOC_Os02g11000	agenet domain containing protein, putative, expressed
LOC_Os02g11050	26S protease regulatory subunit, putative, expressed
LOC_Os02g11060	WD domain, G-beta repeat domain containing protein, expressed
LOC_Os02g11070	3-ketoacyl-CoA synthase, putative, expressed
LOC_Os02g11780	transcription factor S-II, central domain containing protein, expressed
LOC_Os02g11820	GTPase-activating protein, putative, expressed
LOC_Os02g11930	receptor-like protein kinase precursor, putative, expressed
LOC_Os02g11940	sterol glucosyltransferase, putative, expressed
LOC_Os02g12040	receptor-like protein kinase precursor, putative, expressed
LOC_Os02g12380	histone deacetylase, putative, expressed
LOC_Os02g12400	receptor-like protein kinase precursor, putative, expressed
LOC_Os02g12410	U-box domain-containing protein, putative, expressed
LOC_Os02g12420	receptor-like protein kinase precursor, putative, expressed
LOC_Os02g12440	receptor kinase, putative, expressed
LOC_Os02g12450	receptor-like protein kinase 2 precursor, putative, expressed
LOC_Os02g12600	NOL1/NOP2/sun family protein, putative, expressed
LOC_Os02g12610	hsp20/alpha crystallin family protein, putative, expressed
LOC_Os02g12650	puromycin-sensitive aminopeptidase, putative, expressed
LOC_Os02g12730	beta-galactosidase precursor, putative, expressed
LOC_Os02g12740	GPI-anchor transamidase precursor, putative, expressed
LOC_Os02g12870	expressed protein
LOC_Os02g13110	serine/threonine protein phosphatase 2A 55 kDa regulatory subunit B, putative, expressed
LOC_Os02g13160	F-box protein PP2-A15, putative, expressed
LOC_Os02g13330	bet v I allergen family protein, putative, expressed
LOC_Os02g13340	expressed protein
LOC_Os02g13400	expressed protein
LOC_Os02g13530	40S ribosomal protein S24, putative, expressed
LOC_Os02g13560	transporter family protein, putative, expressed
LOC_Os02g13570	kinesin motor protein-related, putative, expressed
LOC_Os02g13570	kinesin motor domain containing protein, expressed
LOC_Os02g13600	expressed protein
LOC_Os02g13640	protein phosphatase 1 regulatory subunit SDS22, putative, expressed
LOC_Os02g13660	meiosis 5, putative, expressed
LOC_Os02g13780	receptor-like protein kinase 2 precursor, putative, expressed
LOC_Os02g13810	DNA binding protein, putative, expressed
LOC_Os02g13830	osFTL13 FT-Like13 homologous to Flowering Locus T gene; contains Pfam profile PF01161: Phosphatidylethanolamine-binding protein, expressed
LOC_Os02g13840	citrate synthase, putative, expressed
LOC_Os02g13870	aquaporin protein, putative, expressed
LOC_Os02g13960	spotted leaf 11, putative, expressed
LOC_Os02g14000	actin-related protein 2/3 complex subunit 3, putative, expressed
LOC_Os02g14059	ribosomal protein L5, putative, expressed
LOC_Os02g14120	BRASSINOSTEROID INSENSITIVE 1-associated receptor kinase 1 precursor, putative, expressed
LOC_Os02g14160	peroxidase precursor, putative, expressed
LOC_Os02g14170	peroxidase precursor, putative, expressed
LOC_Os02g14180	peroxidase precursor, putative, expressed
LOC_Os02g14190	spermidine synthase, putative, expressed
LOC_Os02g14480	receptor-like kinase, putative, expressed
LOC_Os02g14530	protein kinase domain containing protein, expressed
LOC_Os02g14600	glutelin, putative, expressed
LOC_Os02g14730	ubiquitin carboxyl-terminal hydrolase family protein, expressed
LOC_Os02g14860	prefoldin subunit, putative, expressed
LOC_Os02g15230	GDSL-like lipase/acylhydrolase, putative, expressed
LOC_Os02g15280	VQ domain containing protein, putative, expressed
LOC_Os02g15310	RNA recognition motif containing protein, expressed
LOC_Os02g15350	dof zinc finger domain containing protein, putative, expressed
LOC_Os02g15360	expressed protein
LOC_Os02g15430	expressed protein
LOC_Os02g15594	protein phosphatase 2C, putative, expressed
LOC_Os02g15660	tetratricopeptide repeat, putative, expressed
LOC_Os02g15690	polygalacturonase, putative, expressed
LOC_Os02g15810	HMG1/2, putative, expressed
LOC_Os02g15820	extra-large G-protein-related, putative, expressed
LOC_Os02g15900	50S ribosomal protein L21, chloroplast precursor, putative, expressed
LOC_Os02g15970	alpha-hemolysin, putative, expressed
LOC_Os02g16000	E1-BTB1 - Bric-a-Brac, Tramtrack, and Broad Complex domain with E1 subfamily conserved sequence, expressed
LOC_Os02g16250	NBS-LRR disease resistance protein, putative, expressed
LOC_Os02g16250	xa1, putative, expressed
LOC_Os02g16270	xa1, putative, expressed
LOC_Os02g16500	expressed protein
LOC_Os02g16600	expressed protein
LOC_Os02g16620	reticulon domain containing protein, putative, expressed
LOC_Os02g16650	PPR repeat domain containing protein, putative, expressed
LOC_Os02g17230	flavin monooxygenase, putative, expressed
LOC_Os02g17304	resistance protein, putative, expressed
LOC_Os02g17500	transporter family protein, putative, expressed
LOC_Os02g17620	isochorismatase family protein, putative, expressed
LOC_Os02g17640	isochorismatase family protein, putative, expressed
LOC_Os02g17650	tocopherol cyclase, chloroplast precursor, putative, expressed
LOC_Os02g17700	pyridine nucleotide-disulphide oxidoreductase domain containing protein, expressed
LOC_Os02g17910	CK1_CaseinKinase_1.4 - CK1 includes the casein kinase 1 kinases, expressed
LOC_Os02g18320	BRASSINOSTEROID INSENSITIVE 1-associated receptor kinase 1 precursor, putative, expressed
LOC_Os02g18380	60S ribosomal protein L27-3, putative, expressed
LOC_Os02g18450	GTP-binding protein typA/bipA, putative, expressed
LOC_Os02g18550	40S ribosomal protein S3a, putative, expressed
LOC_Os02g18660	expressed protein
LOC_Os02g18840	phosphatidylinositol 3- and 4-kinase family protein, putative, expressed
LOC_Os02g19060	expressed protein
LOC_Os02g19130	transcription factor X1, putative, expressed
LOC_Os02g19210	WD repeat-containing protein, putative, expressed
LOC_Os02g19330	expressed protein
LOC_Os02g19820	nodulin MtN3 family protein, putative, expressed
LOC_Os02g19890	stripe rust resistance protein Yr10, putative, expressed
LOC_Os02g19924	aminotransferase, classes I and II, domain containing protein, expressed
LOC_Os02g19990	reticulon domain containing protein, putative, expressed
LOC_Os02g20360	tyrosine aminotransferase, putative, expressed
LOC_Os02g20394	dnaJ domain containing protein, expressed
LOC_Os02g20410	GTP binding protein, putative, expressed
LOC_Os02g20490	expressed protein
LOC_Os02g20540	fasciclin domain containing protein, expressed
LOC_Os02g20844	expressed protein
LOC_Os02g20850	ras-related protein, putative, expressed
LOC_Os02g20870	SNI1, putative, expressed
LOC_Os02g20970	C2 domain containing protein, putative, expressed
LOC_Os02g21009	sodium/calcium exchanger protein, putative, expressed
LOC_Os02g21070	PPR repeat domain containing protein, putative, expressed
LOC_Os02g21090	CPuORF33 - conserved peptide uORF-containing transcript, expressed
LOC_Os02g21110	OsFBK6 - F-box domain and kelch repeat containing protein, expressed
LOC_Os02g21190	expressed protein
LOC_Os02g21340	ABC-2 type transporter family protein, expressed
LOC_Os02g21630	SEC14 cytosolic factor family protein, putative, expressed
LOC_Os02g21700	STE_MEKK_ste11_MAP3K.8 - STE kinases include homologs to sterile 7, sterile 11 and sterile 20 from yeast, expressed
LOC_Os02g21880	coiled-coil domain-containing protein, putative, expressed
LOC_Os02g21920	CPuORF24 - conserved peptide uORF-containing transcript, expressed
LOC_Os02g21920	expressed protein
LOC_Os02g22130	expressed protein
LOC_Os02g22160	DNA binding protein, putative, expressed
LOC_Os02g22260	fruit protein PKIWI502, putative, expressed
LOC_Os02g22370	expressed protein
LOC_Os02g22380	glycosyltransferase protein, putative, expressed
LOC_Os02g22480	glycosyltransferase, putative, expressed
LOC_Os02g22650	glycosyltransferase, putative, expressed
LOC_Os02g22680	integral membrane protein DUF6 containing protein, expressed
LOC_Os02g23823	helix-loop-helix DNA-binding domain containing protein, expressed
LOC_Os02g24020	dihydrodipicolinate reductase, putative, expressed
LOC_Os02g24190	cyclin-T1-2, putative, expressed
LOC_Os02g24354	pyridoxal-dependent decarboxylase protein, putative, expressed
LOC_Os02g24700	OsSAUR8 - Auxin-responsive SAUR gene family member, expressed
LOC_Os02g24720	LTPL21 - Protease inhibitor/seed storage/LTP family protein precursor, expressed
LOC_Os02g25060	NTMC2Type1.2 protein, putative, expressed
LOC_Os02g25080	expressed protein
LOC_Os02g25230	expressed protein
LOC_Os02g25580	Sec1 family transport protein, putative, expressed
LOC_Os02g25780	expressed protein
LOC_Os02g25830	expressed protein
LOC_Os02g25870	elongation factor Tu, putative, expressed
LOC_Os02g25940	Core histone H2A/H2B/H3/H4 domain containing protein, putative, expressed
LOC_Os02g25960	ankyrin repeat family protein, putative, expressed
LOC_Os02g26014	terpene synthase, putative, expressed
LOC_Os02g26080	anther-specific proline-rich protein APG precursor, putative, expressed
LOC_Os02g26370	wiskott-Aldrich syndrome protein family member 2, putative, expressed
LOC_Os02g26660	exonuclease, putative, expressed
LOC_Os02g26670	F-box/Kelch-repeat protein, putative, expressed
LOC_Os02g26800	expressed protein
LOC_Os02g26810	cytochrome P450, putative, expressed
LOC_Os02g26850	rRNA-processing protein FCF, putative, expressed
LOC_Os02g26860	START domain containing protein, putative, expressed
LOC_Os02g26984	expressed protein
LOC_Os02g27000	ATP-binding region, ATPase-like domain containing protein, expressed
LOC_Os02g27030	cysteine proteinase 1 precursor, putative, expressed
LOC_Os02g27110	expressed protein
LOC_Os02g27300	SCP-like extracellular protein, expressed
LOC_Os02g27310	TKL_IRAK_DUF26-lc.6 - DUF26 kinases have homology to DUF26 containing loci, expressed
LOC_Os02g27360	aspartic proteinase-like protein 2 precursor, putative, expressed
LOC_Os02g27440	DNA topoisomerase 1, putative, expressed
LOC_Os02g27950	ataxin-2 related protein, putative, expressed
LOC_Os02g27960	expressed protein
LOC_Os02g28040	lipase, putative, expressed
LOC_Os02g28074	XRN 5-3 exonuclease N-terminus family protein, expressed
LOC_Os02g28830	tetratricopeptide repeat domain containing protein, expressed
LOC_Os02g28900	cytokinin-O-glucosyltransferase 2, putative, expressed
LOC_Os02g29130	ankyrin, putative, expressed
LOC_Os02g29140	ankyrin, putative, expressed
LOC_Os02g29160	ankyrin, putative, expressed
LOC_Os02g29190	ankyrin, putative, expressed
LOC_Os02g29210	ankyrin, putative, expressed
LOC_Os02g29220	expressed protein
LOC_Os02g29380	expressed protein
LOC_Os02g29480	RNA-binding protein-like, putative, expressed
LOC_Os02g29510	DUF803 domain containing, putative, expressed
LOC_Os02g29530	glycosyl transferase 8 domain containing protein, putative, expressed
LOC_Os02g29550	AP2 domain containing protein, expressed
LOC_Os02g30110	cytochrome P450, putative, expressed
LOC_Os02g30140	expressed protein
LOC_Os02g30150	disease resistance protein, putative, expressed
LOC_Os02g30210	OsFBK7 - F-box domain and kelch repeat containing protein, expressed
LOC_Os02g30300	MYND finger family protein, expressed
LOC_Os02g30550	expressed protein
LOC_Os02g30670	steroleosin, putative, expressed
LOC_Os02g30780	LGC1, putative, expressed
LOC_Os02g30790	SAR DNA-binding protein-like, putative, expressed
LOC_Os02g30800	POLE1 - Putative DNA polymerase epsilon catalytic subunit, expressed
LOC_Os02g30800	POLE1 - Putative DNA polymerase epsilon catalytic subunit, expressed
LOC_Os02g31150	zinc finger, C3HC4 type domain containing protein, expressed
LOC_Os02g31220	expressed protein
LOC_Os02g31290	AML1, putative, expressed
LOC_Os02g31874	DUF803 domain containing, putative, expressed
LOC_Os02g31890	ZOS2-08 - C2H2 zinc finger protein, expressed
LOC_Os02g31940	potassium transporter, putative, expressed
LOC_Os02g31960	ATP/GTP binding protein, putative, expressed
LOC_Os02g32030	elongation factor, putative, expressed
LOC_Os02g32110	exostosin family domain containing protein, expressed
LOC_Os02g32160	copine, putative, expressed
LOC_Os02g32190	expressed protein
LOC_Os02g32200	thioesterase family protein, putative, expressed
LOC_Os02g32370	inositol hexaphosphate kinase, putative, expressed
LOC_Os02g32400	50S ribosomal protein L19, chloroplast precursor, putative, expressed
LOC_Os02g32490	AMP-binding enzyme, putative, expressed
LOC_Os02g32550	expressed protein
LOC_Os02g32650	expressed protein
LOC_Os02g32660	1,4-alpha-glucan-branching enzyme, chloroplast precursor, putative, expressed
LOC_Os02g32690	pleiotropic drug resistance protein 15, putative, expressed
LOC_Os02g32814	heavy metal-associated domain containing protein, expressed
LOC_Os02g33149	OR, putative, expressed
LOC_Os02g33180	rar1, putative, expressed
LOC_Os02g33320	RNA recognition motif containing protein, putative, expressed
LOC_Os02g33400	OsFBL9 - F-box domain and LRR containing protein, expressed
LOC_Os02g33490	inorganic H+ pyrophosphatase, putative, expressed
LOC_Os02g33540	translational activator family protein, putative, expressed
LOC_Os02g33590	U-box domain-containing protein, putative, expressed
LOC_Os02g33630	WD domain, G-beta repeat domain containing protein, expressed
LOC_Os02g33730	ubiquinol-cytochrome C reductase hinge protein, putative, expressed
LOC_Os02g33770	homeodomain, putative, expressed
LOC_Os02g34410	U-box domain-containing protein, putative, expressed
LOC_Os02g34430	serine/threonine-protein kinase, putative, expressed
LOC_Os02g34530	OsPDIL5-3 protein disulfide isomerase PDIL5-3, expressed
LOC_Os02g34600	CAMK_CAMK_like.13 - CAMK includes calcium/calmodulin depedent protein kinases, expressed
LOC_Os02g34630	MYB family transcription factor, putative, expressed
LOC_Os02g34860	Regulator of chromosome condensation domain containing protein, expressed
LOC_Os02g34950	ATP binding protein, putative, expressed
LOC_Os02g34960	pentatricopeptide, putative, expressed
LOC_Os02g34990	ACT domain containing protein, putative, expressed
LOC_Os02g35000	chaperone protein dnaJ 10, putative, expressed
LOC_Os02g35020	glycosyl transferase, putative, expressed
LOC_Os02g35060	RNA methyltransferase protein, putative, expressed
LOC_Os02g35100	DDT domain containing protein, putative, expressed
LOC_Os02g35190	chloride channel protein, putative, expressed
LOC_Os02g35200	VP15, putative, expressed
LOC_Os02g35470	calmodulin binding protein, putative, expressed
LOC_Os02g35720	signal peptidase complex subunit 2, putative, expressed
LOC_Os02g35750	pentatricopeptide repeat domain containing protein, putative, expressed
LOC_Os02g35870	galactosyltransferase, putative, expressed
LOC_Os02g35890	expressed protein
LOC_Os02g35900	thioredoxin, putative, expressed
LOC_Os02g35950	RNA recognition motif containing protein, putative, expressed
LOC_Os02g36140	terpene synthase, putative, expressed
LOC_Os02g36190	cytochrome P450, putative, expressed
LOC_Os02g36220	terpene synthase, putative, expressed
LOC_Os02g36264	terpene synthase, putative, expressed
LOC_Os02g36414	transporter family protein, putative, expressed
LOC_Os02g36570	ABC1 family domain containing protein, putative, expressed
LOC_Os02g36590	CPuORF19 - conserved peptide uORF-containing transcript, expressed
LOC_Os02g36590	expressed protein
LOC_Os02g36600	aldose 1-epimerase, putative, expressed
LOC_Os02g36619	exo70 exocyst complex subunit, putative, expressed
LOC_Os02g36700	sucrose transporter BoSUT1, putative, expressed
LOC_Os02g36710	SET, putative, expressed
LOC_Os02g36974	14-3-3 protein, putative, expressed
LOC_Os02g36990	dynein light chain type 1 family protein, putative, expressed
LOC_Os02g37000	mitochondrial prohibitin complex protein 1, putative, expressed
LOC_Os02g37010	flavin-containing monooxygenase family protein, putative, expressed
LOC_Os02g37020	expressed protein
LOC_Os02g37050	phosphatidylinositolglycan class N family protein, expressed
LOC_Os02g37120	expressed protein
LOC_Os02g37150	expressed protein
LOC_Os02g37180	expressed protein
LOC_Os02g37470	tetratricopeptide repeat containing protein, putative, expressed
LOC_Os02g37600	expressed protein
LOC_Os02g37700	lecithin:cholesterol acyltransferase, putative, expressed
LOC_Os02g37710	lecithine cholesterol acyltransferase, putative, expressed
LOC_Os02g37850	expressed protein
LOC_Os02g37870	Brix domain containing protein, putative, expressed
LOC_Os02g38090	AP2 domain containing protein, expressed
LOC_Os02g38130	no apical meristem protein, putative, expressed
LOC_Os02g38180	expressed protein
LOC_Os02g38200	dehydrogenase, putative, expressed
LOC_Os02g38210	elongation factor Tu, putative, expressed
LOC_Os02g38250	EMB1745, putative, expressed
LOC_Os02g38300	SNF7 domain containing protein, putative, expressed
LOC_Os02g38780	protein phosphatase 2C containing protein, expressed
LOC_Os02g38840	glucose-6-phosphate 1-dehydrogenase, cytoplasmic isoform, putative, expressed
LOC_Os02g38920	glyceraldehyde-3-phosphate dehydrogenase, putative, expressed
LOC_Os02g39010	cyclin-dependent kinase G-1, putative, expressed
LOC_Os02g39090	expressed protein
LOC_Os02g39100	fasciated ear2, putative, expressed
LOC_Os02g39180	expressed protein
LOC_Os02g39230	cyclin-F1-4, putative, expressed
LOC_Os02g39240	cyclin, putative, expressed
LOC_Os02g39280	C2 domain containing protein, putative, expressed
LOC_Os02g39340	glycine-rich protein, putative, expressed
LOC_Os02g39410	protein phosphatase 2C, putative, expressed
LOC_Os02g39490	carbonyl reductase 3, putative, expressed
LOC_Os02g39560	non-receptor tyrosine kinase spore lysis A, putative, expressed
LOC_Os02g39700	RNA binding protein, putative, expressed
LOC_Os02g39730	expressed protein
LOC_Os02g39740	psaB translation factor, putative, expressed
LOC_Os02g39764	expressed protein
LOC_Os02g39800	SET domain containing protein, expressed
LOC_Os02g39850	transferase family protein, putative, expressed
LOC_Os02g39870	co-chaperone GrpE protein, putative, expressed
LOC_Os02g39910	B4-BTB1 - Bric-a-Brac, Tramtrack, Broad Complex BTB domain with B4 subfamily conserved sequence, expressed
LOC_Os02g39930	OsTIL-1 Temperature-induced lipocalin-1, expressed
LOC_Os02g40090	transporter-related, putative, expressed
LOC_Os02g40110	expressed protein
LOC_Os02g40130	leucine-rich, putative, expressed
LOC_Os02g40200	receptor-like protein kinase precursor, putative, expressed
LOC_Os02g40430	HEAT repeat family protein, putative, expressed
LOC_Os02g40750	pentatricopeptide domain containing protein, putative, expressed
LOC_Os02g40820	expressed protein
LOC_Os02g40830	succinyl-CoA ligase beta-chain, mitochondrial precursor, putative, expressed
LOC_Os02g41450	no apical meristem protein, putative, expressed
LOC_Os02g41470	tRNA synthetases class II domain containing protein, expressed
LOC_Os02g41480	OsWAK12 - OsWAK receptor-like cytoplasmic kinase OsWAK-RLCK, expressed
LOC_Os02g41590	kinase, pfkB family, putative, expressed
LOC_Os02g41630	phenylalanine ammonia-lyase, putative, expressed
LOC_Os02g41650	phenylalanine ammonia-lyase, putative, expressed
LOC_Os02g41670	phenylalanine ammonia-lyase, putative, expressed
LOC_Os02g41780	transporter-related, putative, expressed
LOC_Os02g41820	expressed protein
LOC_Os02g41860	aquaporin protein, putative, expressed
LOC_Os02g41954	gibberellin 2-beta-dioxygenase 7, putative, expressed
LOC_Os02g42150	OsWAK14 - OsWAK receptor-like protein kinase, expressed
LOC_Os02g42190	OsWAK16 - OsWAK receptor-like protein kinase, expressed
LOC_Os02g42300	expressed protein
LOC_Os02g42310	OsSCP8 - Putative Serine Carboxypeptidase homologue, expressed
LOC_Os02g42314	ubiquitin-conjugating enzyme, putative, expressed
LOC_Os02g42320	peptidase, T1 family, putative, expressed
LOC_Os02g42330	nitrilase, putative, expressed
LOC_Os02g42350	nitrilase, putative, expressed
LOC_Os02g42440	GEM, putative, expressed
LOC_Os02g42520	dehydrogenase, putative, expressed
LOC_Os02g42530	expressed protein
LOC_Os02g42540	expressed protein
LOC_Os02g42590	WD-40 repeat family protein, putative, expressed
LOC_Os02g42700	thioredoxin, putative, expressed
LOC_Os02g42920	DTA2, putative, expressed
LOC_Os02g42950	YABBY domain containing protein, putative, expressed
LOC_Os02g43080	PPR repeat domain containing protein, putative, expressed
LOC_Os02g43194	aldehyde dehydrogenase, putative, expressed
LOC_Os02g43300	expressed protein
LOC_Os02g43350	OsFtsH7 FtsH protease, homologue of AtFtsH7, expressed
LOC_Os02g43360	cytochrome b5-like Heme/Steroid binding domain containing protein, expressed
LOC_Os02g43750	transcription initiation factor, putative, expressed
LOC_Os02g43850	serine esterase family protein, putative, expressed
LOC_Os02g43870	inactive receptor kinase At2g26730 precursor, putative, expressed
LOC_Os02g43906	ceramide kinase-related, putative, expressed
LOC_Os02g43930	chaperone protein dnaJ, putative, expressed
LOC_Os02g44000	amino acid kinase, putative, expressed
LOC_Os02g44010	expressed protein
LOC_Os02g44200	thioesterase family protein, putative, expressed
LOC_Os02g44230	CPuORF22 - conserved peptide uORF-containing transcript, expressed
LOC_Os02g44230	expressed protein
LOC_Os02g44320	LTPL113 - Protease inhibitor/seed storage/LTP family protein precursor, expressed
LOC_Os02g44360	scarecrow transcription factor family protein, putative, expressed
LOC_Os02g44470	actin-depolymerizing factor, putative, expressed
LOC_Os02g44530	expressed protein
LOC_Os02g44540	expressed protein
LOC_Os02g44610	protein kinase, putative, expressed
LOC_Os02g44630	aquaporin protein, putative, expressed
LOC_Os02g44642	STE_MEKK_ste11_MAP3K.10 - STE kinases include homologs to sterile 7, sterile 11 and sterile 20 from yeast, expressed
LOC_Os02g44654	cytochrome P450, putative, expressed
LOC_Os02g44680	allantoin permease, putative, expressed
LOC_Os02g44730	tetracycline transporter protein, putative, expressed
LOC_Os02g44740	expressed protein
LOC_Os02g44770	uncharacterized mscS family protein, putative, expressed
LOC_Os02g44780	polyprenyl synthetase, putative, expressed
LOC_Os02g44880	expressed protein
LOC_Os02g44890	RNA-binding region RNP-1, putative, expressed
LOC_Os02g44900	expressed protein
LOC_Os02g44920	protein kinase domain containing protein, expressed
LOC_Os02g44940	RALFL8 - Rapid ALkalinization Factor RALF family protein precursor, expressed
LOC_Os02g45010	ethylene-responsive protein related, putative, expressed
LOC_Os02g45070	PINHEAD, putative, expressed
LOC_Os02g45090	expressed protein
LOC_Os02g45130	protein kinase, putative, expressed
LOC_Os02g45170	helix-loop-helix DNA-binding protein, putative, expressed
LOC_Os02g45180	ORM1, putative, expressed
LOC_Os02g45240	zinc finger family protein, putative, expressed
LOC_Os02g45250	homeobox and START domains containing protein, putative, expressed
LOC_Os02g45310	dehydration response related protein, putative, expressed
LOC_Os02g45344	O-acyltransferase, putative, expressed
LOC_Os02g45540	synthase, putative, expressed
LOC_Os02g45570	growth regulating factor protein, putative, expressed
LOC_Os02g45620	DUF623 domain containing protein, expressed
LOC_Os02g45650	peptidase, putative, expressed
LOC_Os02g45750	protein kinase domain containing protein, expressed
LOC_Os02g45760	chitin-inducible gibberellin-responsive protein 2, putative, expressed
LOC_Os02g45810	WD domain, G-beta repeat domain containing protein, expressed
LOC_Os02g45820	mitochondrial import inner membrane translocase subunit Tim, putative, expressed
LOC_Os02g45870	tobamovirus multiplication protein, putative, expressed
LOC_Os02g46080	protein phosphatase 2C, putative, expressed
LOC_Os02g46090	CAMK_CAMK_like.15 - CAMK includes calcium/calmodulin depedent protein kinases, expressed
LOC_Os02g46140	OsFBX59 - F-box domain containing protein, expressed
LOC_Os02g46260	OsSCP9 - Putative Serine Carboxypeptidase homologue, expressed
LOC_Os02g46460	peptide transporter PTR2, putative, expressed
LOC_Os02g46510	adaptor complexes medium subunit family domain containing protein, expressed
LOC_Os02g46640	heat shock protein DnaJ, putative, expressed
LOC_Os02g46650	ubiquitin carboxyl-terminal hydrolase domain containing protein, expressed
LOC_Os02g46660	SNARE associated Golgi protein, putative, expressed
LOC_Os02g46680	multidrug resistance protein, putative, expressed
LOC_Os02g46700	GCN5-related N-acetyltransferase, putative, expressed
LOC_Os02g46730	expressed protein
LOC_Os02g46740	RWD domain containing protein, expressed
LOC_Os02g46780	MYB family transcription factor, putative, expressed
LOC_Os02g46839	expressed protein
LOC_Os02g46850	oligopeptide transporter, putative, expressed
LOC_Os02g46910	glycosyl hydrolases family 16, putative, expressed
LOC_Os02g46930	jmjC domain containing protein, expressed
LOC_Os02g47000	expressed protein
LOC_Os02g47010	secretory carrier-associated membrane protein, putative, expressed
LOC_Os02g47110	ADP-ribosylation factor, putative, expressed
LOC_Os02g47190	MYB family transcription factor, putative, expressed
LOC_Os02g47410	protein kinase, putative, expressed
LOC_Os02g47440	syntaxin, putative, expressed
LOC_Os02g47580	expressed protein
LOC_Os02g47605	expressed protein
LOC_Os02g47620	hydrolase, alpha/beta fold family domain containing protein, expressed
LOC_Os02g47640	OsFBT4 - F-box and tubby domain containing protein, expressed
LOC_Os02g47670	bg55, putative, expressed
LOC_Os02g47760	AAA-type ATPase family protein, putative, expressed
LOC_Os02g47780	hydrolase, alpha/beta fold family domain containing protein, expressed
LOC_Os02g47790	monodehydroascorbate reductase, putative, expressed
LOC_Os02g47940	aminotransferase, classes I and II, domain containing protein, expressed
LOC_Os02g47970	calpain, putative, expressed
LOC_Os02g48000	TBC domain containing protein, expressed
LOC_Os02g48150	expressed protein
LOC_Os02g48210	lectin-like protein kinase, putative, expressed
LOC_Os02g48300	OsFBX60 - F-box domain containing protein, expressed
LOC_Os02g48380	expressed protein
LOC_Os02g48390	phosphoribosyl transferase, putative, expressed
LOC_Os02g48460	NAD dependent epimerase/dehydratase family protein, putative, expressed
LOC_Os02g48470	expressed protein
LOC_Os02g48480	expressed protein
LOC_Os02g48570	peptide transporter PTR2, putative, expressed
LOC_Os02g48590	expressed protein
LOC_Os02g48620	tetratricopeptide repeat, putative, expressed
LOC_Os02g48630	expressed protein
LOC_Os02g48660	60S ribosomal protein L31, putative, expressed
LOC_Os02g48770	SAM dependent carboxyl methyltransferase, putative, expressed
LOC_Os02g48810	PHD-finger family protein, expressed
LOC_Os02g48880	chloride transporter, chloride channel family, putative, expressed
LOC_Os02g49030	tyrosyl-tRNA synthetase, putative, expressed
LOC_Os02g49080	KH domain containing protein, putative, expressed
LOC_Os02g49260	transporter-related, putative, expressed
LOC_Os02g49310	AGC_PVPK_like_kin82y.7 - ACG kinases include homologs to PKA, PKG and PKC, expressed
LOC_Os02g49320	sucrase-related, putative, expressed
LOC_Os02g49326	SET domain-containing protein, putative, expressed
LOC_Os02g49332	CSLE2 - cellulose synthase-like family E, expressed
LOC_Os02g49410	histone-like transcription factor and archaeal histone, putative, expressed
LOC_Os02g49520	armadillo/beta-catenin repeat family protein, putative, expressed
LOC_Os02g49530	AGAP000425-PA, putative, expressed
LOC_Os02g49550	zinc finger, C3HC4 type domain containing protein, expressed
LOC_Os02g49570	OsProtIV1 - Putative Protease IV homologue; Domain 2 is a SPH, expressed
LOC_Os02g49590	ASC1, putative, expressed
LOC_Os02g49600	BRASSINOSTEROID INSENSITIVE 1-associated receptor kinase 1 precursor, putative, expressed
LOC_Os02g49610	ribosomal protein L7Ae, putative, expressed
LOC_Os02g49800	eukaryotic aspartyl protease domain containing protein, expressed
LOC_Os02g49830	pentatricopeptide, putative, expressed
LOC_Os02g49950	spotted leaf 11, putative, expressed
LOC_Os02g49980	ADP-ribosylation factor, putative, expressed
LOC_Os02g49992	expressed protein
LOC_Os02g50010	APO, putative, expressed
LOC_Os02g50060	OsCML20 - Calmodulin-related calcium sensor protein, expressed
LOC_Os02g50100	SET domain-containing protein, putative, expressed
LOC_Os02g50174	caleosin related protein, putative, expressed
LOC_Os02g50240	glutamine synthetase, catalytic domain containing protein, expressed
LOC_Os02g50320	ATMAP70 protein, putative, expressed
LOC_Os02g50330	RNA-dependent RNA polymerase, putative, expressed
LOC_Os02g50350	dihydroorotate dihydrogenase protein, putative, expressed
LOC_Os02g50490	endoglucanase, putative, expressed
LOC_Os02g50550	dynamin, putative, expressed
LOC_Os02g50600	glycosyl transferase 8 domain containing protein, putative, expressed
LOC_Os02g50710	expressed protein
LOC_Os02g50760	heat shock protein DnaJ, putative, expressed
LOC_Os02g50780	glycosyl hydrolase family 47 domain contain protein, expressed
LOC_Os02g50790	nuclear-pore anchor, putative, expressed
LOC_Os02g50799	nuclear-pore anchor, putative, expressed
LOC_Os02g50810	expressed protein
LOC_Os02g50820	nucleobase-ascorbate transporter, putative, expressed
LOC_Os02g50830	expressed protein
LOC_Os02g50840	BAH domain containing protein, putative, expressed
LOC_Os02g50860	ras-related protein, putative, expressed
LOC_Os02g50880	OsDegp3 - Putative Deg protease homologue, expressed
LOC_Os02g50900	expressed protein
LOC_Os02g50970	protein kinase domain containing protein, expressed
LOC_Os02g51020	expressed protein
LOC_Os02g51060	CSLA6 - cellulose synthase-like family A; mannan synthase, expressed
LOC_Os02g51070	starch synthase, putative, expressed
LOC_Os02g51130	glycosyl transferase 8 domain containing protein, putative, expressed
LOC_Os02g51140	N-rich protein, putative, expressed
LOC_Os02g51330	MAG2, putative, expressed
LOC_Os02g51430	SEC6, putative, expressed
LOC_Os02g51540	eukaryotic aspartyl protease domain containing protein, expressed
LOC_Os02g51590	phosphoglycerate mutase, putative, expressed
LOC_Os02g51620	glycosyl hydrolase family 3 protein, putative, expressed
LOC_Os02g51640	expressed protein
LOC_Os02g51700	expressed protein
LOC_Os02g51730	dnaJ homolog subfamily C member 7, putative, expressed
LOC_Os02g51890	RNA recognition motif containing protein, putative, expressed
LOC_Os02g52420	peptidase, M24 family protein, putative, expressed
LOC_Os02g52490	expressed protein
LOC_Os02g52630	xyloglucan fucosyltransferase, putative, expressed
LOC_Os02g52710	alpha-amylase precursor, putative, expressed
LOC_Os02g52744	DCL, chloroplast precursor, putative, expressed
LOC_Os02g52780	bZIP transcription factor, putative, expressed
LOC_Os02g52820	cold-induced protein, putative, expressed
LOC_Os02g52830	lipase, putative, expressed
LOC_Os02g52870	zinc finger, C3HC4 type domain containing protein, expressed
LOC_Os02g52880	ybaK/prolyl-tRNA synthetase family protein, putative, expressed
LOC_Os02g52960	PHD-finger domain containing protein, putative, expressed
LOC_Os02g53120	Peptidase family C50, putative, expressed
LOC_Os02g53180	1-aminocyclopropane-1-carboxylate oxidase protein, putative, expressed
LOC_Os02g53200	glucan endo-1,3-beta-glucosidase precursor, putative, expressed
LOC_Os02g53340	cyclic nucleotide-gated ion channel, putative, expressed
LOC_Os02g53360	expressed protein
LOC_Os02g53410	expressed protein
LOC_Os02g53420	DnaK family protein, putative, expressed
LOC_Os02g53520	kinesin motor domain containing protein, putative, expressed
LOC_Os02g53620	nuclear transcription factor Y subunit, putative, expressed
LOC_Os02g53700	DENN domain containing protein, expressed
LOC_Os02g53750	tyrosine protein kinase domain containing protein, putative, expressed
LOC_Os02g53770	tRNA synthetase class I, putative, expressed
LOC_Os02g53790	adenylate kinase, putative, expressed
LOC_Os02g53820	endoglucanase, putative, expressed
LOC_Os02g53830	MTD1, putative, expressed
LOC_Os02g54060	chaperonin, putative, expressed
LOC_Os02g54090	expressed protein
LOC_Os02g54120	CCR4-NOT transcription factor, putative, expressed
LOC_Os02g54150	SAC domain containing protein, putative, expressed
LOC_Os02g54160	AP2 domain containing protein, expressed
LOC_Os02g54340	26S protease regulatory subunit 7, putative, expressed
LOC_Os02g54390	hypro1, putative, expressed
LOC_Os02g54500	WD40-like, putative, expressed
LOC_Os02g54520	MYB family transcription factor, putative, expressed
LOC_Os02g54520	SCP-like extracellular protein, expressed
LOC_Os02g54650	diacylglycerol kinase, putative, expressed
LOC_Os02g54770	RNA recognition motif containing protein, expressed
LOC_Os02g54780	CYPRO4, putative, expressed
LOC_Os02g54790	expressed protein
LOC_Os02g54860	ankyrin repeat-rich protein, putative, expressed
LOC_Os02g54890	UDP-glucuronate 4-epimerase, putative, expressed
LOC_Os02g55030	hydrolase, NUDIX family, domain containing protein, expressed
LOC_Os02g55120	translation initiation factor IF-3, putative, expressed
LOC_Os02g55150	formin, putative, expressed
LOC_Os02g55150	formin-like protein 13, putative, expressed
LOC_Os02g55180	ubiquitin carboxyl-terminal hydrolase domain containing protein, expressed
LOC_Os02g55190	expressed protein
LOC_Os02g55220	carboxyl-terminal proteinase, putative
LOC_Os02g55320	two-component response regulator, putative, expressed
LOC_Os02g55470	alpha-1,6-mannosyl-glycoprotein 2-beta-N-acetylglucosaminyltransferase, putative, expressed
LOC_Os02g55480	zinc finger, C3HC4 type domain containing protein, expressed
LOC_Os02g55530	neurochondrin family protein, putative, expressed
LOC_Os02g55590	expressed protein
LOC_Os02g55610	serine-rich protein, putative, expressed
LOC_Os02g55870	heparanase-like protein precursor, putative, expressed
LOC_Os02g55880	EF hand family protein, putative, expressed
LOC_Os02g55890	inorganic H+ pyrophosphatase, putative, expressed
LOC_Os02g56000	26S protease regulatory subunit 6A, putative, expressed
LOC_Os02g56040	chaperone protein dnaJ, putative, expressed
LOC_Os02g56110	AP-1 complex subunit gamma-1, putative, expressed
LOC_Os02g56160	kelch repeat protein, putative, expressed
LOC_Os02g56170	inositol-1-monophosphatase, putative, expressed
LOC_Os02g56219	acetyltransferase, GNAT family, putative, expressed
LOC_Os02g56250	GATA zinc finger domain containing protein, expressed
LOC_Os02g56280	zinc finger family protein, putative, expressed
LOC_Os02g56370	OsWAK20 - OsWAK receptor-like protein kinase, expressed
LOC_Os02g56380	OsWAK21 - OsWAK receptor-like cytoplasmic kinase OsWAK-RLCK, expressed
LOC_Os02g56510	phosphate transporter 1, putative, expressed
LOC_Os02g56540	kinesin motor domain containing protein, putative, expressed
LOC_Os02g56550	ABC transporter, ATP-binding protein, putative, expressed
LOC_Os02g56560	CK1_CaseinKinase_1.6 - CK1 includes the casein kinase 1 kinases, expressed
LOC_Os02g56720	cinnamoyl CoA reductase, putative, expressed
LOC_Os02g56820	OsFBX69 - F-box domain containing protein, expressed
LOC_Os02g56850	glutathione reductase, putative, expressed
LOC_Os02g56880	transcriptional corepressor LEUNIG, putative, expressed
LOC_Os02g56920	WAX2, putative, expressed
LOC_Os02g56950	expressed protein
LOC_Os02g57040	dehydrogenase, putative, expressed
LOC_Os02g57080	serine/threonine-protein kinase, putative, expressed
LOC_Os02g57170	expressed protein
LOC_Os02g57190	Myosin head domain containing protein, expressed
LOC_Os02g57220	WD domain, G-beta repeat domain containing protein, expressed
LOC_Os02g57240	oxidoreductase, aldo/keto reductase family protein, putative, expressed
LOC_Os02g57260	3-ketoacyl-CoA thiolase, peroxisomal precursor, putative, expressed
LOC_Os02g57350	expressed protein
LOC_Os02g57370	DHHC zinc finger domain containing protein, expressed
LOC_Os02g57380	thioredoxin, putative, expressed
LOC_Os02g57420	protein kinase APK1A, chloroplast precursor, putative, expressed
LOC_Os02g57450	Ser/Thr protein phosphatase family protein, putative, expressed
LOC_Os02g57460	RING-H2 finger protein ATL5G, putative, expressed
LOC_Os02g57480	transferase family protein, putative, expressed
LOC_Os02g57590	rRNA 2-O-methyltransferase fibrillarin 2, putative, expressed
LOC_Os02g57600	expressed protein
LOC_Os02g57650	No apical meristem protein, putative, expressed
LOC_Os02g57660	phosphatidylinositol-4-phosphate 5-kinase, putative, expressed
LOC_Os02g57670	ribosomal L9, putative, expressed
LOC_Os02g57700	protein kinase, putative, expressed
LOC_Os02g57710	signal peptide peptidase-like 2B, putative, expressed
LOC_Os02g57820	AT hook motif domain containing protein, expressed
LOC_Os02g57840	remorin C-terminal domain containing protein, putative, expressed
LOC_Os02g57910	OsFBX73 - F-box domain containing protein, expressed
LOC_Os02g58070	oxidoreductase, putative, expressed
LOC_Os02g58080	transporter, major facilitator family, putative, expressed
LOC_Os02g58090	PSP domain containing protein, expressed
LOC_Os02g58110	expressed protein
LOC_Os02g58120	oxidoreductase/ transition metal ion binding protein, putative, expressed
LOC_Os02g58139	OsSigP1 - Putative Type I Signal Peptidase homologue; employs a putative Ser/His catalytic dyad, expressed
LOC_Os02g58390	inactive receptor kinase At2g26730 precursor, putative, expressed
LOC_Os02g58500	phospholipase A2, putative, expressed
LOC_Os02g58510	GHMP kinases ATP-binding protein, putative, expressed
LOC_Os02g58580	cation efflux family protein, putative, expressed
LOC_Os02g58590	N-acetylglucosaminyltransferase I, putative, expressed
LOC_Os02g58620	pentatricopeptide, putative, expressed
LOC_Os02g58620	pentatricopeptide, putative, expressed
LOC_Os02g58660	ATCHX15, putative, expressed
LOC_Os02g58670	bZIP transcription factor domain containing protein, expressed
LOC_Os02g58720	peroxidase precursor, putative, expressed
LOC_Os03g01120	E1-E2 ATPase domain containing protein, expressed
LOC_Os03g01130	ethylene-responsive element-binding protein, putative, expressed
LOC_Os03g01170	transporter family protein, putative, expressed
LOC_Os03g01222	formyl transferase, putative, expressed
LOC_Os03g01240	CCR4-Not complex component, Not1domain containing protein, expressed
LOC_Os03g01260	expansin precursor, putative, expressed
LOC_Os03g01270	expansin precursor, putative, expressed
LOC_Os03g01290	peptide transporter PTR2, putative, expressed
LOC_Os03g01530	tubulin/FtsZ domain containing protein, putative, expressed
LOC_Os03g01540	DNA binding protein, putative, expressed
LOC_Os03g01550	expressed protein
LOC_Os03g01570	expressed protein
LOC_Os03g01580	expressed protein
LOC_Os03g01590	PAIR1, putative, expressed
LOC_Os03g01630	expansin precursor, putative, expressed
LOC_Os03g01660	SKP1, putative, expressed
LOC_Os03g01730	expressed protein
LOC_Os03g01750	dual specificity protein phosphatase, putative, expressed
LOC_Os03g01790	zinc finger, C3HC4 type domain containing protein, expressed
LOC_Os03g01800	glycosyl hydrolases family 16, putative, expressed
LOC_Os03g01880	possible lysine decarboxylase domain containing protein, expressed
LOC_Os03g01890	START domain containing protein, expressed
LOC_Os03g01900	40S ribosomal protein S17, putative, expressed
LOC_Os03g01920	expressed protein
LOC_Os03g01990	lysM domain containing protein, putative, expressed
LOC_Os03g02010	DNA methyltransferase protein, putative, expressed
LOC_Os03g02040	remorin, putative, expressed
LOC_Os03g02160	zinc finger C-x8-C-x5-C-x3-H type family protein, expressed
LOC_Os03g02170	transmembrane and coiled-coil domain-containing protein 4, putative, expressed
LOC_Os03g02200	thymidine kinase, putative, expressed
LOC_Os03g02330	AAA-type ATPase family protein, putative, expressed
LOC_Os03g02380	major facilitator superfamily domain-containing protein 5, putative, expressed
LOC_Os03g02390	mitochondrial import inner membrane translocase subunit Tim17, putative, expressed
LOC_Os03g02514	hydrolase, alpha/beta fold family protein, putative, expressed
LOC_Os03g02514	hydrolase, alpha/beta fold family protein, putative, expressed
LOC_Os03g02530	OsRhmbd7 - Putative Rhomboid homologue, expressed
LOC_Os03g02540	proteasome subunit, putative, expressed
LOC_Os03g02550	OsFBX76 - F-box domain containing protein, expressed
LOC_Os03g02580	armadillo, putative, expressed
LOC_Os03g02640	methylthioribose kinase, putative, expressed
LOC_Os03g02840	remorin family protein, putative, expressed
LOC_Os03g02900	B3 DNA binding domain containing protein, expressed
LOC_Os03g02920	peroxidase precursor, putative, expressed
LOC_Os03g02980	CAMK_CAMK_like_ULKh_APGy.1 - CAMK includes calcium/calmodulin depedent protein kinases, expressed
LOC_Os03g03070	transcription factor, putative, expressed
LOC_Os03g03070	OsMADS50 - MADS-box family gene with MIKCc type-box, expressed
LOC_Os03g03164	homeobox protein knotted-1, putative, expressed
LOC_Os03g03180	uncharacterized Cys-rich domain containing protein, putative, expressed
LOC_Os03g03260	homeobox domain containing protein, expressed
LOC_Os03g03350	polygalacturonase, putative, expressed
LOC_Os03g03360	ribosomal protein L5, putative, expressed
LOC_Os03g03390	G-patch domain containing protein, expressed
LOC_Os03g03410	serine/threonine-protein kinase, putative, expressed
LOC_Os03g03470	expressed protein
LOC_Os03g03480	DUF623 domain containing protein, expressed
LOC_Os03g03570	leucine-rich repeat transmembrane protein kinase, putative, expressed
LOC_Os03g03600	fasciclin-like arabinogalactan protein, putative, expressed
LOC_Os03g03610	1,3-beta-glucan synthase component domain containing protein, expressed
LOC_Os03g03650	POLD2 - Putative DNA polymerase delta complex subunit, expressed
LOC_Os03g03700	MLO domain containing protein, putative, expressed
LOC_Os03g03710	ribonuclease protein, putative, expressed
LOC_Os03g03830	EF hand family protein, putative, expressed
LOC_Os03g03860	expressed protein
LOC_Os03g03870	DNA-binding bromodomain-containing protein, putative, expressed
LOC_Os03g03920	Ubiquitin family domain containing protein, expressed
LOC_Os03g04000	AMP-binding domain containing protein, expressed
LOC_Os03g04020	expansin precursor, putative, expressed
LOC_Os03g04050	protein kinase family protein, putative, expressed
LOC_Os03g04130	AMP-binding domain containing protein, expressed
LOC_Os03g04190	cytochrome P450, putative, expressed
LOC_Os03g04240	glutathione S-transferase, putative, expressed
LOC_Os03g04260	glutathione S-transferase, putative, expressed
LOC_Os03g04340	C-methyltransferase, putative, expressed
LOC_Os03g04490	cyclin-dependent kinase inhibitor, putative, expressed
LOC_Os03g04630	cytochrome P450 protein, putative, expressed
LOC_Os03g04770	beta-amylase, putative, expressed
LOC_Os03g04840	expressed protein
LOC_Os03g04870	expressed protein
LOC_Os03g04920	multidrug resistance-associated protein, putative, expressed
LOC_Os03g04930	expressed protein
LOC_Os03g04950	OsSub26 - Putative Subtilisin homologue, expressed
LOC_Os03g04990	expressed protein
LOC_Os03g05020	PIR, putative, expressed
LOC_Os03g05040	expressed protein
LOC_Os03g05290	aquaporin protein, putative, expressed
LOC_Os03g05420	MT-A70 domain containing protein, expressed
LOC_Os03g05430	peptidase, putative, expressed
LOC_Os03g05440	DUF677 domain containing protein, putative, expressed
LOC_Os03g05520	nicotiana lesion-inducing like, putative, expressed
LOC_Os03g05530	nodulin, putative, expressed
LOC_Os03g05680	histone demethylase JARID1C, putative, expressed
LOC_Os03g05720	WD domain, G-beta repeat domain containing protein, expressed
LOC_Os03g05760	transcription factor Dp, putative, expressed
LOC_Os03g05770	peroxidase precursor, putative, expressed
LOC_Os03g05780	4-coumarate--CoA ligase-like 7, putative, expressed
LOC_Os03g06000	expansin precursor, putative, expressed
LOC_Os03g06020	expansin precursor, putative, expressed
LOC_Os03g06050	expansin precursor, putative, expressed
LOC_Os03g06120	PLAC8 family protein, expressed
LOC_Os03g06230	galactose mutarotase-like, putative, expressed
LOC_Os03g06240	YT521-B-like family domain containing protein, expressed
LOC_Os03g06290	OsSub27 - Putative Subtilisin homologue, expressed
LOC_Os03g06340	XS domain containing protein, expressed
LOC_Os03g06360	late embryogenesis abundant protein D-34, putative, expressed
LOC_Os03g06390	expressed protein
LOC_Os03g06460	type I inositol-1,4,5-trisphosphate 5-phosphatase, putative, expressed
LOC_Os03g06670	Core histone H2A/H2B/H3/H4 domain containing protein, putative, expressed
LOC_Os03g06760	exocyst complex component 6, putative, expressed
LOC_Os03g06930	homeodomain protein, putative, expressed
LOC_Os03g06950	ubiquitin carboxyl-terminal hydrolase domain containing protein, expressed
LOC_Os03g06980	nucleic acid binding protein, putative, expressed
LOC_Os03g07050	glycerol-3-phosphate acyltransferase, putative, expressed
LOC_Os03g07110	calmodulin-binding protein, putative, expressed
LOC_Os03g07120	expressed protein
LOC_Os03g07250	cytochrome P450, putative, expressed
LOC_Os03g07260	tetratricopeptide repeat domain containing protein, expressed
LOC_Os03g07290	structural constituent of ribosome, putative, expressed
LOC_Os03g07300	ribulose-phosphate 3-epimerase, chloroplast precursor, putative, expressed
LOC_Os03g07310	growth regulator related protein, putative, expressed
LOC_Os03g07370	HNH endonuclease domain-containing protein, putative, expressed
LOC_Os03g07440	putativ eribonuclease P, putative, expressed
LOC_Os03g07510	expressed protein
LOC_Os03g07530	OsFBK12 - F-box domain and kelch repeat containing protein, expressed
LOC_Os03g07870	expressed protein
LOC_Os03g07880	nuclear transcription factor Y subunit, putative, expressed
LOC_Os03g07910	nitrilase, putative, expressed
LOC_Os03g08090	hydrolase, alpha/beta fold family protein, putative, expressed
LOC_Os03g08100	hydrolase, alpha/beta fold family protein, putative, expressed
LOC_Os03g08170	protein kinase APK1B, chloroplast precursor, putative, expressed
LOC_Os03g08270	ataxin-2 C-terminal region family protein, expressed
LOC_Os03g08390	expressed protein
LOC_Os03g08480	rho termination factor, N-terminal domain containing protein, expressed
LOC_Os03g08600	glycosyl transferase, putative, expressed
LOC_Os03g08730	uroporphyrinogen III synthase, putative, expressed
LOC_Os03g08900	MATE efflux family protein, putative, expressed
LOC_Os03g09080	ubiquitin carboxyl-terminal hydrolase domain containing protein, expressed
LOC_Os03g09140	ras-related protein, putative, expressed
LOC_Os03g09200	domain of unknown function DUF966 domain containing protein, expressed
LOC_Os03g09220	stage II sporulation protein E, putative, expressed
LOC_Os03g09280	gibberellin response modulator protein, putative, expressed
LOC_Os03g09810	polyamine oxidase precursor, putative, expressed
LOC_Os03g09870	mitochondrial import inner membrane translocase subunit Tim17, putative, expressed
LOC_Os03g09920	RNase L inhibitor protein-related, putative, expressed
LOC_Os03g09940	sulfate transporter, putative, expressed
LOC_Os03g10180	expressed protein
LOC_Os03g10190	seryl-tRNA synthetase, putative, expressed
LOC_Os03g10200	ethylene-responsive element-binding protein, putative, expressed
LOC_Os03g10210	homeobox domain containing protein, expressed
LOC_Os03g10230	expressed protein
LOC_Os03g10320	expressed protein
LOC_Os03g10478	glycosyl hydrolase family 10 protein, putative, expressed
LOC_Os03g10520	radical SAM enzyme, putative, expressed
LOC_Os03g10540	OsFBX78 - F-box domain containing protein, expressed
LOC_Os03g10600	expressed protein
LOC_Os03g10620	hydrolase, alpha/beta fold family domain containing protein, expressed
LOC_Os03g10680	formin-like protein 6 precursor, putative, expressed
LOC_Os03g10850	FAD-linked sulfhydryl oxidase ALR, putative, expressed
LOC_Os03g10860	expressed protein
LOC_Os03g10920	syntaxin 6, N-terminal domain containing protein, expressed
LOC_Os03g10940	casein kinase II subunit alpha-2, putative, expressed
LOC_Os03g11140	pleckstrin homology domain-containing protein-related taxo, putative, expressed
LOC_Os03g11220	keratin, type I cytoskeletal 9, putative, expressed
LOC_Os03g11240	nucleotidyltransferase, putative, expressed
LOC_Os03g11260	RING zinc finger protein-like, putative, expressed
LOC_Os03g11420	Os3bglu6 - beta-glucosidase/beta-fucosidase/beta-galactosidase, expressed
LOC_Os03g11490	expressed protein
LOC_Os03g11530	nucleotide pyrophosphatase/phosphodiesterase, putative, expressed
LOC_Os03g11540	RPA1B - Putative single-stranded DNA binding complex subunit 1, expressed
LOC_Os03g11550	protein of unknown function DUF1675 domain containing protein, expressed
LOC_Os03g11560	digalactosyldiacylglycerol synthase, chloroplast precursor, putative, expressed
LOC_Os03g11580	expressed protein
LOC_Os03g11590	integral membrane protein, putative, expressed
LOC_Os03g11600	YABBY domain containing protein, putative, expressed
LOC_Os03g11650	ATMAP70 protein, putative, expressed
LOC_Os03g11660	cysteine synthase, putative, expressed
LOC_Os03g11734	MATE efflux protein, putative, expressed
LOC_Os03g11900	transporter family protein, putative, expressed
LOC_Os03g11980	beta-hexosaminidase precursor, putative, expressed
LOC_Os03g11990	bolA, putative, expressed
LOC_Os03g12110	homocysteine S-methyltransferase protein, putative, expressed
LOC_Os03g12120	no apical meristem protein, putative, expressed
LOC_Os03g12150	serine/threonine-protein kinase receptor precursor, putative, expressed
LOC_Os03g12160	leucine-rich repeat family protein, putative, expressed
LOC_Os03g12160	leucine-rich repeat family protein, putative, expressed
LOC_Os03g12236	heat shock protein DnaJ, putative, expressed
LOC_Os03g12238	expressed protein
LOC_Os03g12238	atypical receptor-like kinase MARK, putative, expressed
LOC_Os03g12300	HEAT repeat family protein, putative, expressed
LOC_Os03g12350	two-component response regulator, putative, expressed
LOC_Os03g12470	OsWAK25 - OsWAK receptor-like protein kinase, expressed
LOC_Os03g12530	cation efflux family protein, putative, expressed
LOC_Os03g12610	DNA polymerase I, putative, expressed
LOC_Os03g12620	glycosyl hydrolases family 17, putative, expressed
LOC_Os03g12630	expressed protein
LOC_Os03g12790	MATE efflux family protein, putative, expressed
LOC_Os03g13030	lecithin cholesterol acyltransferase, putative, expressed
LOC_Os03g13040	haemolysin-III, putative, expressed
LOC_Os03g13050	E2F-related protein, putative, expressed
LOC_Os03g13070	thaumatin family domain containing protein, expressed
LOC_Os03g13080	LYK, putative, expressed
LOC_Os03g13100	ariadne-1, putative, expressed
LOC_Os03g13200	peroxidase precursor, putative, expressed
LOC_Os03g13210	peroxidase precursor, putative, expressed
LOC_Os03g13274	peptide transporter PTR2, putative, expressed
LOC_Os03g13450	expressed protein
LOC_Os03g13460	microtubule associated protein, putative, expressed
LOC_Os03g13520	endonuclease/exonuclease/phosphatase family domain containing protein, expressed
LOC_Os03g13560	hydroxyproline-rich glycoprotein family protein, putative, expressed
LOC_Os03g13614	transcription factor, putative, expressed
LOC_Os03g13810	expressed protein
LOC_Os03g13820	protein kinase family protein, putative, expressed
LOC_Os03g13930	OsSub28 - Putative Subtilisin homologue, expressed
LOC_Os03g13950	actin-depolymerizing factor, putative, expressed
LOC_Os03g13960	expressed protein
LOC_Os03g13970	26S proteasome non-ATPase regulatory subunit 4, putative, expressed
LOC_Os03g14030	thaumatin, putative, expressed
LOC_Os03g14040	expressed protein
LOC_Os03g14080	transmembrane amino acid transporter protein, putative, expressed
LOC_Os03g14120	dihydrodipicolinate reductase, putative, expressed
LOC_Os03g14170	3-ketoacyl-CoA synthase, putative, expressed
LOC_Os03g14180	hsp20/alpha crystallin family protein, putative, expressed
LOC_Os03g14210	glycosyl hydrolases family 17, putative, expressed
LOC_Os03g14250	plant protein of unknown function DUF869 domain containing protein, expressed
LOC_Os03g14370	ACT domain containing protein, expressed
LOC_Os03g14400	cytochrome P450, putative, expressed
LOC_Os03g14420	cytochrome P450, putative, expressed
LOC_Os03g14530	S10/S20 domain containing ribosomal protein, putative, expressed
LOC_Os03g14610	HVA22, putative, expressed
LOC_Os03g14615	LTPL117 - Protease inhibitor/seed storage/LTP family protein precursor, expressed
LOC_Os03g14860	G-patch domain containing protein, expressed
LOC_Os03g14880	expressed protein
LOC_Os03g14890	AGAP008572-PA, putative, expressed
LOC_Os03g14900	NB-ARC/LRR disease resistance protein, putative, expressed
LOC_Os03g14980	lissencephaly type-1-like homology motif, putative, expressed
LOC_Os03g14990	chorismate synthase 2, chloroplast precursor, putative, expressed
LOC_Os03g15000	Zinc finger, C3HC4 type domain containing protein, expressed
LOC_Os03g15020	beta-galactosidase precursor, putative, expressed
LOC_Os03g15033	expressed protein
LOC_Os03g15040	FAR1 family protein, expressed
LOC_Os03g15230	DUF292 domain containing protein, expressed
LOC_Os03g15270	gibberellin receptor GID1L2, putative, expressed
LOC_Os03g15370	ubiquitin fusion protein, putative, expressed
LOC_Os03g15380	expressed protein
LOC_Os03g15390	GA17271-PA, putative, expressed
LOC_Os03g15530	expressed protein
LOC_Os03g15550	phosphatidylinositol-4-phosphate 5-kinase, putative, expressed
LOC_Os03g15580	AT hook motif family protein, expressed
LOC_Os03g15630	harpin-induced protein 1 domain containing protein, expressed
LOC_Os03g15650	vacuolar sorting protein, putative, expressed
LOC_Os03g15850	josephin, putative, expressed
LOC_Os03g15860	mitochondrial carrier protein, putative, expressed
LOC_Os03g15900	SH3 domain containing protein, expressed
LOC_Os03g15930	OTU-like cysteine protease family protein, putative, expressed
LOC_Os03g16010	BRASSINOSTEROID INSENSITIVE 1-associated receptor kinase 1 precursor, putative, expressed
LOC_Os03g16060	expressed protein
LOC_Os03g16070	expressed protein
LOC_Os03g16110	Ser/Thr protein phosphatase family protein, putative, expressed
LOC_Os03g16130	CAMK_CAMK_like_ULKh_APGy.2 - CAMK includes calcium/calmodulin depedent protein kinases, expressed
LOC_Os03g16430	RNA polymerase sigma factor, putative, expressed
LOC_Os03g16460	expressed protein
LOC_Os03g16600	expressed protein
LOC_Os03g16610	laccase precursor protein, putative, expressed
LOC_Os03g16800	clathrin assembly protein, putative, expressed
LOC_Os03g16860	DnaK family protein, putative, expressed
LOC_Os03g16890	N-acetylglucosaminyltransferase, putative, expressed
LOC_Os03g16920	DnaK family protein, putative, expressed
LOC_Os03g17000	NAD dependent epimerase/dehydratase family domain containing protein, expressed
LOC_Os03g17010	RNA recognition motif containing protein, putative, expressed
LOC_Os03g17050	expressed protein
LOC_Os03g17100	Core histone H2A/H2B/H3/H4 domain containing protein, putative, expressed
LOC_Os03g17120	arginine biosynthesis bifunctional protein argJ 1, putative, expressed
LOC_Os03g17130	bHelix-loop-helix transcription factor, putative, expressed
LOC_Os03g17140	expressed protein
LOC_Os03g17150	ZOS3-09 - C2H2 zinc finger protein, expressed
LOC_Os03g17180	ABC transporter, ATP-binding protein, putative, expressed
LOC_Os03g17310	calcium-transporting ATPase, endoplasmic reticulum-type, putative, expressed
LOC_Os03g17350	white-brown complex homolog protein, putative, expressed
LOC_Os03g17520	CDP-alcohol phosphatidyltransferase, putative, expressed
LOC_Os03g17540	TBC domain containing protein, expressed
LOC_Os03g17570	response regulator receiver domain containing protein, expressed
LOC_Os03g17634	PPR repeat domain containing protein, putative, expressed
LOC_Os03g17690	OsAPx1 - Cytosolic Ascorbate Peroxidase encoding gene 1-8, expressed
LOC_Os03g17700	CGMC_MAPKCGMC_2_ERK.2 - CGMC includes CDA, MAPK, GSK3, and CLKC kinases, expressed
LOC_Os03g17710	splicing factor, arginine/serine-rich, putative, expressed
LOC_Os03g17850	glycosyltransferase family 43 protein, putative, expressed
LOC_Os03g17940	phosphatase, putative, expressed
LOC_Os03g17950	expressed protein
LOC_Os03g17990	Yip1 domain containing protein, expressed
LOC_Os03g18030	leucoanthocyanidin dioxygenase, putative, expressed
LOC_Os03g18120	proteins of unknown function domain containing protein, expressed
LOC_Os03g18130	asparagine synthetase, putative, expressed
LOC_Os03g18140	expressed protein
LOC_Os03g18160	mitochondrial carrier protein, putative, expressed
LOC_Os03g18190	importin subunit beta, putative, expressed
LOC_Os03g18300	chloroplast unusual positioning protein, putative, expressed
LOC_Os03g18370	MRH1, putative, expressed
LOC_Os03g18510	expressed protein
LOC_Os03g18540	expressed protein
LOC_Os03g18550	mitochondrial carrier protein, putative, expressed
LOC_Os03g18630	receptor-like kinase RHG1, putative, expressed
LOC_Os03g18640	laccase precursor protein, putative, expressed
LOC_Os03g18680	membrane associated DUF588 domain containing protein, putative, expressed
LOC_Os03g18740	oxidoreductase, short chain dehydrogenase/reductase family, putative, expressed
LOC_Os03g18840	NUC189 domain containing protein, expressed
LOC_Os03g18850	pathogenesis-related Bet v I family protein, putative, expressed
LOC_Os03g18960	calmodulin binding protein, putative, expressed
LOC_Os03g18970	protein phosphotase protein, putative, expressed
LOC_Os03g19010	peroxisomal biogenesis factor 11, putative, expressed
LOC_Os03g19040	expressed protein
LOC_Os03g19300	peptide chain release factor protein, putative, expressed
LOC_Os03g19400	expressed protein
LOC_Os03g19410	OsPOP7 - Putative Prolyl Oligopeptidase homologue, expressed
LOC_Os03g19452	SMP-30/Gluconolaconase/LRE domain protein, putative, expressed
LOC_Os03g19500	ubiquitin-conjugating enzyme, putative, expressed
LOC_Os03g19540	expressed protein
LOC_Os03g19570	fip1 motif family protein, expressed
LOC_Os03g19610	pectinesterase, putative, expressed
LOC_Os03g19670	GDSL-like lipase/acylhydrolase, putative, expressed
LOC_Os03g19760	HAD-superfamily hydrolase, subfamily IA, variant 3 containing protein, expressed
LOC_Os03g19780	expressed protein
LOC_Os03g19870	ATP binding protein, putative, expressed
LOC_Os03g19970	CAS1 domain-containing protein 1 precursor, putative, expressed
LOC_Os03g20100	S1 RNA binding domain containing protein, expressed
LOC_Os03g20170	ABC transporter, ATP-binding protein, putative, expressed
LOC_Os03g20180	ECT protein, putative, expressed
LOC_Os03g20190	pentatricopeptide, putative, expressed
LOC_Os03g20210	aspartic proteinase nepenthesin precursor, putative, expressed
LOC_Os03g20260	aspartic proteinase nepenthesin-1 precursor, putative, expressed
LOC_Os03g20380	CAMK_KIN1/SNF1/Nim1_like.2 - CAMK includes calcium/calmodulin depedent protein kinases, expressed
LOC_Os03g20410	aquaporin SIP2-1, putative, expressed
LOC_Os03g20420	alpha-N-arabinofuranosidase A, putative, expressed
LOC_Os03g20460	guanylate kinase, putative, expressed
LOC_Os03g20470	cytochrome b5-like Heme/Steroid binding domain containing protein, expressed
LOC_Os03g20520	endoplasmic reticulum-Golgi intermediate compartment protein 3, putative, expressed
LOC_Os03g20710	beta-glucosidase, putative, expressed
LOC_Os03g20870	zinc finger, C3HC4 type domain containing protein, expressed
LOC_Os03g20880	pyruvate kinase, putative, expressed
LOC_Os03g20940	stress responsive protein, putative, expressed
LOC_Os03g20970	phospholipid-transporting ATPase 1, putative, expressed
LOC_Os03g21000	thioredoxin, putative, expressed
LOC_Os03g21110	emp24/gp25L/p24 family protein, putative, expressed
LOC_Os03g21120	nucleoside-triphosphatase, putative, expressed
LOC_Os03g21240	myb-like DNA-binding domain containing protein, expressed
LOC_Os03g21260	2,3-bisphosphoglycerate-independent phosphoglycerate mutase, putative, expressed
LOC_Os03g21480	HAD superfamily phosphatase, putative, expressed
LOC_Os03g21510	inactive receptor kinase At2g26730 precursor, putative, expressed
LOC_Os03g21520	expressed protein
LOC_Os03g21540	TKL_IRAK_CrRLK1L-1.8 - The CrRLK1L-1 subfamily has homology to the CrRLK1L homolog, expressed
LOC_Os03g21680	phospholipid-transporting ATPase, putative, expressed
LOC_Os03g21690	lung seven transmembrane domain containing protein, putative, expressed
LOC_Os03g21720	vacuolar-sorting receptor precursor, putative, expressed
LOC_Os03g21730	receptor-like protein kinase precursor, putative, expressed
LOC_Os03g21740	valyl-tRNA synthetase, putative, expressed
LOC_Os03g21800	bZIP transcription factor family protein, putative, expressed
LOC_Os03g21850	nucleotidyltransferase, putative, expressed
LOC_Os03g21890	potassium transporter, putative, expressed
LOC_Os03g21960	aminotransferase, putative, expressed
LOC_Os03g22010	peroxidase precursor, putative, expressed
LOC_Os03g22020	peroxidase precursor, putative, expressed
LOC_Os03g22140	tetratricopeptide repeat domain containing protein, expressed
LOC_Os03g22160	relA-SpoT like protein RSH1, putative, expressed
LOC_Os03g22200	nodulin MtN3 family protein, putative, expressed
LOC_Os03g22320	utp14 protein, putative, expressed
LOC_Os03g22330	blue-light photoreceptor PHR2, putative, expressed
LOC_Os03g22380	RNA recognition motif containing protein, expressed
LOC_Os03g22430	OsClp5 - Putative Clp protease homologue, expressed
LOC_Os03g22490	heavy metal-associated domain containing protein, expressed
LOC_Os03g22570	MIF4G domain containing protein, putative, expressed
LOC_Os03g22580	CW-type Zinc Finger, putative, expressed
LOC_Os03g22634	terpene synthase, putative, expressed
LOC_Os03g22690	nucleoporin interacting component, putative, expressed
LOC_Os03g22790	beta-amylase, putative, expressed
LOC_Os03g22810	copper/zinc superoxide dismutase, putative, expressed
LOC_Os03g22870	SAC3/GANP family protein, putative, expressed
LOC_Os03g22890	GTPase of unknown function domain containing protein, putative, expressed
LOC_Os03g23970	diphthine synthase, putative, expressed
LOC_Os03g23980	NAD dependent epimerase/dehydratase family protein, putative, expressed
LOC_Os03g24040	seven in absentia protein family domain containing protein, expressed
LOC_Os03g24060	tetratricopeptide repeat containing protein, putative, expressed
LOC_Os03g24220	villin protein, putative, expressed
LOC_Os03g24240	IPP transferase, putative, expressed
LOC_Os03g24339	PWWP domain containing protein, expressed
LOC_Os03g24510	glycosyl transferase 8 domain containing protein, putative, expressed
LOC_Os03g24710	terpene synthase, N-terminal domain containing protein
LOC_Os03g24710	expressed protein
LOC_Os03g24760	terpene synthase, putative, expressed
LOC_Os03g24920	ubiquitin family protein, putative, expressed
LOC_Os03g24940	proline-rich family protein, putative, expressed
LOC_Os03g24950	expressed protein
LOC_Os03g24960	ulp1 protease family, C-terminal catalytic domain containing protein, expressed
LOC_Os03g24990	ulp1 protease family, C-terminal catalytic domain containing protein
LOC_Os03g24960	GDSL-like lipase/acylhydrolase, putative, expressed
LOC_Os03g25010	GDSL-like lipase/acylhydrolase, putative, expressed
LOC_Os03g25040	GDSL-like lipase/acylhydrolase, putative, expressed
LOC_Os03g25040	GDSL-like lipase/acylhydrolase, putative, expressed
LOC_Os03g25050	chaperonin, putative, expressed
LOC_Os03g25140	peptidyl-prolyl isomerase PASTICCINO1, putative, expressed
LOC_Os03g25270	pyrrolidone-carboxylate peptidase, putative, expressed
LOC_Os03g25720	GA20734-PA, putative, expressed
LOC_Os03g25750	SNARE associated Golgi protein, putative, expressed
LOC_Os03g25790	glycosyl hydrolases family 17 protein, expressed
LOC_Os03g25840	amino acid permease family protein, putative, expressed
LOC_Os03g25850	expressed protein
LOC_Os03g25990	expansin precursor, putative, expressed
LOC_Os03g26090	GPI-anchored wall transfer protein 1, putative, expressed
LOC_Os03g26200	methyltransferase, putative, expressed
LOC_Os03g26260	NB-ARC domain containing protein, expressed
LOC_Os03g26530	3-ketoacyl-CoA synthase, putative, expressed
LOC_Os03g26820	LTPL52 - Protease inhibitor/seed storage/LTP family protein precursor, expressed
LOC_Os03g26960	intron-binding protein aquarius, putative, expressed
LOC_Os03g27170	ICE-like protease p20 domain containing protein, putative, expressed
LOC_Os03g27210	LOL3, putative, expressed
LOC_Os03g27210	LOL3, putative, expressed
LOC_Os03g27230	phospho-2-dehydro-3-deoxyheptonate aldolase, chloroplast precursor, putative, expressed
LOC_Os03g27280	CAMK_CAMK_like.19 - CAMK includes calcium/calmodulin depedent protein kinases, expressed
LOC_Os03g27290	cytochrome c oxidase subunit, putative, expressed
[truncated: 4,409 more rows]
