# Supplementary material for: Down-regulation of OsMYB103L distinctively alters beta-1,4-glucan polymerization and cellulose microfibers assembly for enhanced biomass enzymatic saccharification in rice
Source: Biotechnol Biofuels. 2021 Dec 27;14:245. doi: 10.1186/s13068-021-02093-8 (PMC8713402; doi:10.1186/s13068-021-02093-8)
Supplement: Supplementary file 4 — Additional file 4: Table S3. Genes that up- or down-regulated by twofold in DGE data of myb103 mutant compared to that of the wild type. [file 13068_2021_2093_MOESM4_ESM.xlsx]

## Sheet: Sheet1
Table S3. Genes that up- or down-regulated by two-fold in DGE data of myb103 mutant compared to that of the wild type.
Gene	Description	log2(fold_change)	p_value
LOC_Os09g28440	AP2 domain containing protein, expressed	8.82713	0.01515
LOC_Os04g48290	MATE efflux family protein, putative, expressed	8.31722	0.0001
LOC_Os01g19330	MYB family transcription factor, putative, expressed	7.28412	0.0007
LOC_Os02g45450	dehydration-responsive element-binding protein, putative, expressed	7.15557	0.0001
LOC_Os02g45420	AP2 domain containing protein, expressed	6.9681	5e-05
LOC_Os09g35020	AP2 domain containing protein, expressed	6.93133	0.0012
LOC_Os11g05380	cytochrome P450, putative, expressed	6.88926	0.01275
LOC_Os05g37190	ZOS5-08 - C2H2 zinc finger protein, expressed	6.73498	0.0117
LOC_Os01g64470	harpin-induced protein 1 domain containing protein, expressed	6.71755	0.0117
LOC_Os01g04280	calmodulin binding protein, putative, expressed	6.56506	5e-05
LOC_Os11g04830	embryogenesis transmembrane protein, putative, expressed	6.53264	0.0006
LOC_Os05g29810	AP2 domain containing protein, expressed	6.47605	5e-05
LOC_Os08g36920	AP2 domain containing protein, expressed	6.43895	0.00415
LOC_Os01g14440	WRKY1, expressed	6.2883	5e-05
LOC_Os02g52210	zinc finger, C3HC4 type domain containing protein, expressed	6.19951	5e-05
LOC_Os01g72530	OsCML31 - Calmodulin-related calcium sensor protein, expressed	6.15886	5e-05
LOC_Os08g29660	WRKY69, expressed	6.08077	5e-05
LOC_Os05g33140	CHIT5 - Chitinase family protein precursor, expressed	6.00051	5e-05
LOC_Os06g35165	expressed protein	5.95508	5e-05
LOC_Os11g10470	expressed protein	5.93159	5e-05
LOC_Os02g08440	WRKY71, expressed	5.85805	5e-05
LOC_Os09g35010	dehydration-responsive element-binding protein, putative, expressed	5.79786	0.0001
LOC_Os01g38980	calmodulin-binding protein, putative, expressed	5.79069	5e-05
LOC_Os06g44010	WRKY28, expressed	5.74714	0.01275
LOC_Os09g17152	OsFBX319 - F-box domain containing protein, expressed	5.67171	5e-05
LOC_Os10g28240	calcium-transporting ATPase, plasma membrane-type, putative, expressed	5.61748	5e-05
LOC_Os02g11859	expressed protein	5.60671	0.01275
LOC_Os09g17146	expressed protein	5.59398	5e-05
LOC_Os08g13570	exo70 exocyst complex subunit family protein, putative, expressed	5.56128	5e-05
LOC_Os03g22170	AP2 domain containing protein, expressed	5.54654	5e-05
LOC_Os12g33130	expressed protein	5.42363	0.00635
LOC_Os04g39350	heavy metal associated domain containing protein, expressed	5.40571	0.0011
LOC_Os02g37300	heavy metal associated domain containing protein, expressed	5.40281	5e-05
LOC_Os01g15100	expressed protein	5.39074	0.02765
LOC_Os12g05440	cytochrome P450, putative, expressed	5.38223	0.00015
LOC_Os03g20090	MYB family transcription factor, putative, expressed	5.34252	5e-05
LOC_Os05g46750	STE_MEKK_ste11_MAP3K.18 - STE kinases include homologs to sterile 7, sterile 11 and sterile 20 from yeast, expressed	5.24758	5e-05
LOC_Os06g13870	U-box protein CMPG1, putative, expressed	5.13583	5e-05
LOC_Os01g61080	WRKY24, expressed	5.11022	0.0003
LOC_Os08g34460	tetraspanin family protein, putative, expressed	5.10001	0.00395
LOC_Os09g21120	armadillo/beta-catenin repeat family protein, putative, expressed	5.06919	0.01515
LOC_Os01g51670	expressed protein	5.06482	5e-05
LOC_Os09g35030	dehydration-responsive element-binding protein, putative, expressed	5.05125	5e-05
LOC_Os03g45250	2-aminoethanethiol dioxygenase, putative, expressed	4.97794	0.047
LOC_Os04g27190	terpene synthase, putative, expressed	4.95905	5e-05
LOC_Os10g25230	ZIM domain containing protein, putative, expressed	4.90773	5e-05
LOC_Os01g38359	peptidyl-prolyl cis-trans isomerase, FKBP-type, putative, expressed	4.8962	0.0044
LOC_Os02g44990	OsFBDUF13 - F-box and DUF domain containing protein, expressed	4.87267	5e-05
LOC_Os01g19880	expressed protein	4.82398	0.00675
LOC_Os11g24140	plastocyanin-like domain containing protein, putative, expressed	4.81049	0.01515
LOC_Os03g53020	helix-loop-helix DNA-binding domain containing protein, expressed	4.80574	5e-05
LOC_Os01g67810	transposon protein, putative, unclassified, expressed	4.79844	5e-05
LOC_Os03g04770	beta-amylase, putative, expressed	4.78507	5e-05
LOC_Os05g08900	expressed protein	4.78238	5e-05
LOC_Os05g46020	WRKY7, expressed	4.72892	5e-05
LOC_Os12g32610	expressed protein	4.72802	5e-05
LOC_Os01g67820	exo70 exocyst complex subunit domain containing protein, expressed	4.72535	5e-05
LOC_Os05g47960	expressed protein	4.71918	5e-05
LOC_Os07g47790	AP2 domain containing protein, expressed	4.71434	5e-05
LOC_Os03g60570	ZOS3-22 - C2H2 zinc finger protein, expressed	4.68581	5e-05
LOC_Os09g35780	BAP2, putative, expressed	4.66138	0.00095
LOC_Os01g09870	expressed protein	4.6375	5e-05
LOC_Os04g58810	CAF1 family ribonuclease containing protein, putative, expressed	4.63091	5e-05
LOC_Os09g28210	bHelix-loop-helix transcription factor, putative, expressed	4.62627	5e-05
LOC_Os01g50420	STE_MEKK_ste11_MAP3K.7 - STE kinases include homologs to sterile 7, sterile 11 and sterile 20 from yeast, expressed	4.6239	5e-05
LOC_Os10g20470	MATE efflux family protein, putative, expressed	4.62118	0.0012
LOC_Os06g06900	helix-loop-helix DNA-binding domain containing protein, expressed	4.60739	0.0002
LOC_Os10g40640	glycosyl transferase 8 domain containing protein, putative, expressed	4.59401	5e-05
LOC_Os03g08310	ZIM domain containing protein, putative, expressed	4.58162	5e-05
LOC_Os09g27010	tyrosine protein kinase domain containing protein, putative, expressed	4.57115	5e-05
LOC_Os06g09310	zinc finger, C3HC4 type domain containing protein, expressed	4.54691	5e-05
LOC_Os02g37290	heavy metal associated domain containing protein, expressed	4.50712	5e-05
LOC_Os01g62830	expressed protein	4.50424	0.0012
LOC_Os02g37320	heavy metal associated domain containing protein, expressed	4.47321	0.03395
LOC_Os03g52410	expressed protein	4.46296	5e-05
LOC_Os01g45250	DUF1645 domain containing protein, putative, expressed	4.43651	5e-05
LOC_Os07g48280	expressed protein	4.43046	5e-05
LOC_Os09g30490	EF hand family protein, expressed	4.42709	5e-05
LOC_Os01g11520	RING-H2 finger protein, putative, expressed	4.41553	0.0112
LOC_Os06g04940	early nodulin 93 ENOD93 protein, putative, expressed	4.39587	0.01285
LOC_Os03g13300	glutamate decarboxylase, putative, expressed	4.392	5e-05
LOC_Os06g03810	expressed protein	4.38676	5e-05
LOC_Os02g48320	DNA binding protein, putative, expressed	4.35121	0.0002
LOC_Os06g04670	CAF1 family ribonuclease containing protein, putative, expressed	4.34625	0.02785
LOC_Os03g03700	MLO domain containing protein, putative, expressed	4.33842	5e-05
LOC_Os12g36110	calmodulin binding protein, putative, expressed	4.33289	5e-05
LOC_Os02g47920	ZOS2-16 - C2H2 zinc finger protein, expressed	4.31564	0.01565
LOC_Os01g49614	Protein kinase domain containing protein, expressed	4.31023	5e-05
LOC_Os02g52670	AP2 domain containing protein, expressed	4.29553	0.00425
LOC_Os01g50400	STE_MEKK_ste11_MAP3K.5 - STE kinases include homologs to sterile 7, sterile 11 and sterile 20 from yeast, expressed	4.28692	0.0003
LOC_Os11g44430	protein kinase, putative, expressed	4.28073	0.0045
LOC_Os02g44230	CPuORF22 - conserved peptide uORF-containing transcript, expressed	4.27741	5e-05
LOC_Os05g25920	expressed protein	4.26544	5e-05
LOC_Os12g28590	ATPase 2, putative, expressed	4.25859	5e-05
LOC_Os03g04070	no apical meristem protein, putative, expressed	4.24821	5e-05
LOC_Os01g06280	TKL_IRAK_CrRLK1L-1.4 - The CrRLK1L-1 subfamily has homology to the CrRLK1L homolog, expressed	4.24573	5e-05
LOC_Os01g47760	OsGrx_I1 - glutaredoxin subgroup III, expressed	4.24138	5e-05
LOC_Os04g41960	NADP-dependent oxidoreductase, putative, expressed	4.24028	5e-05
LOC_Os02g36530	expressed protein	4.22195	5e-05
LOC_Os02g48280	expressed protein	4.216	0.0022
LOC_Os04g37430	lipoxygenase protein, putative, expressed	4.20472	5e-05
LOC_Os05g46830	proline-rich protein, putative, expressed	4.19727	5e-05
LOC_Os06g45570	VQ domain containing protein, putative, expressed	4.18571	5e-05
LOC_Os01g50410	STE_MEKK_ste11_MAP3K.6 - STE kinases include homologs to sterile 7, sterile 11 and sterile 20 from yeast, expressed	4.18317	5e-05
LOC_Os02g51970	phosphate-induced protein 1 conserved region domain containing protein, expressed	4.17949	0.0018
LOC_Os04g46980	cis-zeatin O-glucosyltransferase, putative, expressed	4.17561	5e-05
LOC_Os08g37660	plastocyanin-like domain containing protein, putative, expressed	4.17326	5e-05
LOC_Os03g08330	ZIM domain containing protein, putative, expressed	4.17051	5e-05
LOC_Os03g44380	9-cis-epoxycarotenoid dioxygenase 1, chloroplast precursor, putative, expressed	4.15545	0.00035
LOC_Os01g64570	U-box domain-containing protein, putative, expressed	4.14204	0.00075
LOC_Os03g18910	COBRA-like protein 7 precursor, putative, expressed	4.14179	5e-05
LOC_Os07g03820	lectin-like receptor kinase, putative, expressed	4.13778	0.0016
LOC_Os01g68300	expressed protein	4.12536	5e-05
LOC_Os01g64360	MYB family transcription factor, putative, expressed	4.11945	5e-05
LOC_Os03g14180	hsp20/alpha crystallin family protein, putative, expressed	4.10673	5e-05
LOC_Os03g56160	lectin-like receptor kinase 7, putative, expressed	4.10591	5e-05
LOC_Os01g03890	DUF260 domain containing protein, putative, expressed	4.09039	0.02595
LOC_Os10g33040	receptor-like protein kinase precursor, putative, expressed	4.0861	0.00015
LOC_Os04g30040	jacalin-like lectin domain containing protein, expressed	4.08075	0.0002
LOC_Os03g60560	ZOS3-21 - C2H2 zinc finger protein, expressed	4.08005	0.0085
LOC_Os10g37760	OsRhmbd17 - Putative Rhomboid homologue, expressed	4.05008	5e-05
LOC_Os06g04240	expressed protein	4.03396	5e-05
LOC_Os05g11620	expressed protein	4.03294	5e-05
LOC_Os02g21040	aspartic proteinase nepenthesin precursor, putative, expressed	4.03147	5e-05
LOC_Os02g43790	ethylene-responsive transcription factor, putative, expressed	4.03131	5e-05
LOC_Os03g51740	aminotransferase, classes I and II, domain containing protein, expressed	4.03036	5e-05
LOC_Os01g73250	abscisic stress-ripening, putative, expressed	4.01556	5e-05
LOC_Os09g25060	WRKY76, expressed	4.00779	5e-05
LOC_Os08g10500	expressed protein	3.97336	5e-05
LOC_Os02g41670	phenylalanine ammonia-lyase, putative, expressed	3.96303	5e-05
LOC_Os02g09990	expressed protein	3.96025	5e-05
LOC_Os01g50370	STE_MEKK_ste11_MAP3K.4 - STE kinases include homologs to sterile 7, sterile 11 and sterile 20 from yeast, expressed	3.95433	5e-05
LOC_Os06g13190	expressed protein	3.9532	0.00985
LOC_Os04g56110	protein kinase, putative, expressed	3.91433	0.0455
LOC_Os04g30160	OsWAK46 - OsWAK receptor-like protein kinase, expressed	3.89879	0.0456
LOC_Os01g49320	glycosyl hydrolase, putative, expressed	3.89515	0.0002
LOC_Os03g55540	ZOS3-18 - C2H2 zinc finger protein, expressed	3.88812	5e-05
LOC_Os08g32060	spotted leaf 11, putative, expressed	3.88226	5e-05
LOC_Os09g16510	WRKY74, expressed	3.8629	5e-05
LOC_Os01g09100	WRKY10, expressed	3.85604	0.0271
LOC_Os02g32590	HSF-type DNA-binding domain containing protein, expressed	3.8519	5e-05
LOC_Os01g37040	retrotransposon protein, putative, Ty1-copia subclass, expressed	3.84122	5e-05
LOC_Os03g15050	phosphoenolpyruvate carboxykinase, putative, expressed	3.83913	5e-05
LOC_Os01g21120	AP2 domain containing protein, expressed	3.82972	5e-05
LOC_Os02g46690	OsFBD8 - F-box and FBD domain containing protein, expressed	3.80728	5e-05
LOC_Os01g66544	expressed protein	3.79298	0.02725
LOC_Os02g11705	expressed protein	3.75489	5e-05
LOC_Os11g05614	no apical meristem protein, putative, expressed	3.74492	0.02445
LOC_Os03g05750	heavy-metal-associated domain-containing protein, putative, expressed	3.74473	5e-05
LOC_Os02g38386	NBS-LRR disease resistance protein, putative, expressed	3.73385	0.00025
LOC_Os11g03840	D-mannose binding lectin family protein, expressed	3.72688	0.0307
LOC_Os06g18000	protein kinase domain containing protein, expressed	3.72095	5e-05
LOC_Os11g03600	harpin-induced protein 1 domain containing protein, expressed	3.70332	0.03535
LOC_Os01g52230	phosphoethanolamine/phosphocholine phosphatase, putative, expressed	3.70325	5e-05
LOC_Os03g47530	glycosyl transferase 8 domain containing protein, putative, expressed	3.69552	5e-05
LOC_Os02g53130	nitrate reductase, putative, expressed	3.67686	0.03145
LOC_Os01g53920	receptor-like protein kinase 5 precursor, putative, expressed	3.67457	0.02985
LOC_Os02g31867	expressed protein	3.66626	5e-05
LOC_Os01g58140	expressed protein	3.66193	5e-05
LOC_Os01g62640	zinc finger, C3HC4 type domain containing protein, expressed	3.65344	0.0475
LOC_Os03g32270	hydrolase, alpha/beta fold family domain containing protein, expressed	3.65321	0.02625
LOC_Os05g47650	B3 DNA binding domain containing protein, expressed	3.63536	0.0046
LOC_Os06g03670	dehydration-responsive element-binding protein, putative, expressed	3.62727	0.0019
LOC_Os01g21250	late embryogenesis abundant protein, putative, expressed	3.62476	5e-05
LOC_Os03g55770	expressed protein	3.60737	5e-05
LOC_Os02g50570	retrotransposon protein, putative, unclassified, expressed	3.60664	5e-05
LOC_Os04g52840	tyrosine protein kinase domain containing protein, putative, expressed	3.59295	5e-05
LOC_Os04g49690	FERONIA receptor-like kinase, putative, expressed	3.58898	5e-05
LOC_Os07g39470	gibberellin response modulator protein, putative, expressed	3.57048	5e-05
LOC_Os10g11500	SCP-like extracellular protein, expressed	3.56531	5e-05
LOC_Os06g46950	EF hand family protein, putative, expressed	3.55852	5e-05
LOC_Os05g46760	STE_MEKK_ste11_MAP3K.19 - STE kinases include homologs to sterile 7, sterile 11 and sterile 20 from yeast, expressed	3.5576	5e-05
LOC_Os03g51530	expressed protein	3.55261	0.00145
LOC_Os04g48350	dehydration-responsive element-binding protein, putative, expressed	3.54825	5e-05
LOC_Os02g26810	cytochrome P450, putative, expressed	3.54811	5e-05
LOC_Os03g18150	protein phosphatase 2C, putative, expressed	3.54638	5e-05
LOC_Os01g62670	avr9/Cf-9 rapidly elicited protein, putative, expressed	3.53535	0.0019
LOC_Os01g56220	expressed protein	3.52737	0.00675
LOC_Os02g47370	transcription factor TF2, putative, expressed	3.52368	5e-05
LOC_Os03g50210	DUF292 domain containing protein, expressed	3.50607	5e-05
LOC_Os02g50730	metalloendoproteinase 1 precursor, putative, expressed	3.50551	5e-05
LOC_Os01g47730	ras-related protein, putative, expressed	3.50313	5e-05
LOC_Os02g46210	DUF581 domain containing protein, expressed	3.49517	5e-05
LOC_Os10g41980	RALFL26 - Rapid ALkalinization Factor RALF family protein precursor, expressed	3.487	5e-05
LOC_Os12g06270	retrotransposon protein, putative, unclassified, expressed	3.48189	0.0486
LOC_Os01g06310	glycine-rich cell wall structural protein precursor, putative, expressed	3.46914	0.0003
LOC_Os04g58920	U-box domain-containing protein, putative, expressed	3.46415	0.00745
LOC_Os06g39110	expressed protein	3.45773	0.0269
LOC_Os03g52910	uncharacterized UPF0114 domain containing protein, expressed	3.45742	5e-05
LOC_Os05g27730	WRKY53, expressed	3.45469	5e-05
LOC_Os09g25700	TsetseEP precursor, putative, expressed	3.45369	5e-05
LOC_Os05g25770	WRKY45, expressed	3.45186	5e-05
LOC_Os07g44920	expressed protein	3.44743	5e-05
LOC_Os08g34790	AMP-binding domain containing protein, expressed	3.44616	5e-05
LOC_Os01g63210	SOUL heme-binding protein, putative, expressed	3.43894	0.00055
LOC_Os03g60080	NAC domain-containing protein 67, putative, expressed	3.43565	5e-05
LOC_Os05g45440	expressed protein	3.37903	5e-05
LOC_Os01g66820	inactive receptor kinase At1g27190 precursor, putative, expressed	3.36815	0.00105
LOC_Os04g29810	expressed protein	3.36569	0.0007
LOC_Os06g39370	OsFBK16 - F-box domain and kelch repeat containing protein, expressed	3.3625	5e-05
LOC_Os04g58890	expressed protein	3.35874	5e-05
LOC_Os10g39680	CHIT14 - Chitinase family protein precursor, expressed	3.34282	5e-05
LOC_Os01g57730	peroxidase precursor, putative, expressed	3.33075	5e-05
LOC_Os03g10950	protein phosphatase 2C, putative, expressed	3.3258	5e-05
LOC_Os02g33680	U-box domain containing protein, expressed	3.31208	5e-05
LOC_Os10g25290	ZIM domain containing protein, putative, expressed	3.30352	5e-05
LOC_Os09g21290	expressed protein	3.29794	0.0389
LOC_Os12g08130	amino acid transporter, putative, expressed	3.29038	0.0012
LOC_Os10g04060	powdery mildew resistance protein PM3b, putative, expressed	3.28558	5e-05
LOC_Os02g35490	MLO domain containing protein, putative, expressed	3.26948	0.0317
LOC_Os03g09170	ethylene-responsive transcription factor, putative, expressed	3.26559	5e-05
LOC_Os03g55776	expressed protein	3.25423	5e-05
LOC_Os03g16170	protein phosphatase 2C, putative, expressed	3.25288	5e-05
LOC_Os01g58130	expressed protein	3.25107	0.0093
LOC_Os01g74040	zinc finger, RING-type, putative, expressed	3.24892	5e-05
LOC_Os01g61670	ureidoglycolate hydrolase, putative, expressed	3.24636	0.0269
LOC_Os01g43650	WRKY11, expressed	3.24474	5e-05
LOC_Os08g26840	plant protein of unknown function domain containing protein, expressed	3.24276	5e-05
LOC_Os11g02389	protease inhibitor/seed storage/LTP family, putative, expressed	3.24012	0.0143
LOC_Os02g10860	bZIP transcription factor domain containing protein, expressed	3.23618	0.03715
LOC_Os06g47910	GDSL-like lipase/acylhydrolase, putative, expressed	3.23397	5e-05
LOC_Os01g55510	dynein light chain type 1 domain containing protein, expressed	3.23097	5e-05
LOC_Os01g60600	WRKY108, expressed	3.22362	5e-05
LOC_Os12g43580	expressed protein	3.21841	5e-05
LOC_Os06g42660	expressed protein	3.2111	5e-05
LOC_Os06g14450	exo70 exocyst complex subunit family protein, putative, expressed	3.20517	5e-05
LOC_Os06g14670	ODORANT1, putative, expressed	3.19854	5e-05
LOC_Os02g24080	SNARE domain containing protein, putative, expressed	3.18694	5e-05
LOC_Os05g44900	expressed protein	3.17972	5e-05
LOC_Os02g34410	U-box domain-containing protein, putative, expressed	3.17184	5e-05
LOC_Os02g42585	AP2 domain containing protein, expressed	3.1694	5e-05
LOC_Os06g39120	expressed protein	3.16721	0.0001
LOC_Os03g19720	EF hand family protein, putative, expressed	3.15457	5e-05
LOC_Os03g47280	VQ domain containing protein, putative, expressed	3.13883	5e-05
LOC_Os01g61990	ankyrin repeat-containing protein, putative, expressed	3.13764	5e-05
LOC_Os03g10050	serine acetyltransferase protein, putative, expressed	3.13459	5e-05
LOC_Os07g37400	OsFBX257 - F-box domain containing protein, expressed	3.13453	5e-05
LOC_Os08g34800	expressed protein	3.12319	0.0006
LOC_Os01g14130	expressed protein	3.11754	5e-05
LOC_Os02g44880	expressed protein	3.11659	5e-05
LOC_Os06g11650	phosphate-induced protein 1 conserved region domain containing protein, expressed	3.11273	0.00735
LOC_Os09g31040	EF hand family protein, putative, expressed	3.10586	0.0392
LOC_Os02g40530	MYB family transcription factor, putative, expressed	3.103	5e-05
LOC_Os01g57230	BTBN1 - Bric-a-Brac, Tramtrack, Broad Complex BTB domain with non-phototropic hypocotyl 3 NPH3 and coiled-coil domains, expressed	3.10148	0.0354
LOC_Os06g33200	expressed protein	3.09966	5e-05
LOC_Os10g34170	glutaredoxin domain containing protein, putative, expressed	3.09887	5e-05
LOC_Os04g58710	AMP-binding domain containing protein, expressed	3.09454	5e-05
LOC_Os01g38229	peptidyl-prolyl isomerase, putative, expressed	3.08907	5e-05
LOC_Os03g49550	glucosyltransferase, putative, expressed	3.08408	0.03785
LOC_Os02g45750	protein kinase domain containing protein, expressed	3.08013	5e-05
LOC_Os03g08930	helix-loop-helix DNA-binding protein, putative, expressed	3.0801	5e-05
LOC_Os04g32620	ethylene-responsive transcription factor ERF114, putative, expressed	3.07728	0.00025
LOC_Os04g43680	MYB family transcription factor, putative, expressed	3.07362	5e-05
LOC_Os03g17700	CGMC_MAPKCGMC_2_ERK.2 - CGMC includes CDA, MAPK, GSK3, and CLKC kinases, expressed	3.06612	5e-05
LOC_Os02g52040	phosphate-induced protein 1 conserved region domain containing protein, expressed	3.05847	5e-05
LOC_Os05g44060	expressed protein	3.05631	5e-05
LOC_Os03g08920	Zinc finger, C3HC4 type domain containing protein, expressed	3.05168	5e-05
LOC_Os06g30970	ubiquitin-conjugating enzyme, putative, expressed	3.04465	0.00065
LOC_Os12g12000	RALFL46 - Rapid ALkalinization Factor RALF family protein precursor, expressed	3.03905	0.0005
LOC_Os03g05334	expressed protein	3.03813	0.00015
LOC_Os01g61070	heavy metal-associated domain containing protein, expressed	3.0354	0.03875
LOC_Os04g57200	heavy metal transport/detoxification protein, putative, expressed	3.03465	5e-05
LOC_Os02g43360	cytochrome b5-like Heme/Steroid binding domain containing protein, expressed	3.02256	5e-05
LOC_Os01g71310	cytokinin dehydrogenase precursor, putative, expressed	3.01468	0.0001
LOC_Os04g52440	aminotransferase, putative, expressed	3.01414	5e-05
LOC_Os06g05020	early nodulin 93 ENOD93 protein, putative, expressed	3.00721	5e-05
LOC_Os07g23660	retrotransposon protein, putative, unclassified, expressed	3.00682	5e-05
LOC_Os01g28790	PRAS-rich protein, putative, expressed	3.00471	5e-05
LOC_Os01g42190	heat shock protein DnaJ, putative, expressed	3.00365	5e-05
LOC_Os05g03620	TKL_IRAK_CR4L.4 - The CR4L subfamily has homology with Crinkly4, expressed	3.00307	5e-05
LOC_Os08g06010	transporter, major facilitator family, putative, expressed	3.00232	5e-05
LOC_Os12g36830	pathogenesis-related Bet v I family protein, putative, expressed	2.99624	0.0048
LOC_Os02g32580	expressed protein	2.99562	5e-05
LOC_Os10g34840	RIPER6 - Ripening-related family protein precursor, expressed	2.9912	0.00325
LOC_Os11g12300	NBS-LRR disease resistance protein, putative, expressed	2.98737	0.02205
LOC_Os05g41490	circadian clock coupling factor ZGT, putative, expressed	2.98604	5e-05
LOC_Os06g10790	lectin-like receptor kinase, putative, expressed	2.97591	0.00015
LOC_Os01g56890	expressed protein	2.96398	5e-05
LOC_Os09g21370	cysteine proteinase EP-B 1 precursor, putative, expressed	2.95965	0.02165
LOC_Os01g52730	DUF584 domain containing protein, putative, expressed	2.95725	5e-05
LOC_Os02g45780	zinc finger, C3HC4 type domain containing protein, expressed	2.95297	5e-05
LOC_Os06g43810	expressed protein	2.94126	5e-05
LOC_Os12g38270	metallothionein, putative, expressed	2.93088	5e-05
LOC_Os01g04330	OsCML16 - Calmodulin-related calcium sensor protein, expressed	2.93066	5e-05
LOC_Os10g02490	oxidoreductase, aldo/keto reductase family protein, putative, expressed	2.9269	5e-05
LOC_Os03g57310	syntaxin, putative, expressed	2.9262	5e-05
LOC_Os02g04130	DUF1645 domain containing protein, putative, expressed	2.92546	5e-05
LOC_Os09g11480	AP2 domain containing protein, expressed	2.9229	5e-05
LOC_Os02g09960	LYK8, putative, expressed	2.92011	5e-05
LOC_Os03g15270	gibberellin receptor GID1L2, putative, expressed	2.91977	5e-05
LOC_Os04g32560	ATP-dependent Clp protease ATP-binding subunit clpA homolog CD4B,chloroplast precursor, putative, expressed	2.91558	5e-05
LOC_Os11g44300	expressed protein	2.91548	0.0082
LOC_Os01g60640	WRKY21, expressed	2.91268	5e-05
LOC_Os05g09020	WRKY67, expressed	2.9119	5e-05
LOC_Os06g44160	heat shock protein DnaJ, putative, expressed	2.90736	5e-05
LOC_Os04g47720	cis-zeatin O-glucosyltransferase, putative, expressed	2.89242	0.0312
LOC_Os09g37080	expressed protein	2.89127	5e-05
LOC_Os02g37330	heavy metal associated domain containing protein, expressed	2.88588	0.0034
LOC_Os01g58800	expressed protein	2.88393	0.0039
LOC_Os07g02060	WRKY29, expressed	2.88286	0.04815
LOC_Os10g02070	peroxidase precursor, putative, expressed	2.88186	5e-05
LOC_Os04g54830	expressed protein	2.87655	0.0122
LOC_Os01g44120	expressed protein	2.86711	0.00085
LOC_Os04g33640	glycosyl hydrolases family 17, putative, expressed	2.86407	5e-05
LOC_Os02g42720	expressed protein	2.85986	5e-05
LOC_Os06g45140	bZIP transcription factor domain containing protein, expressed	2.85536	5e-05
LOC_Os11g37230	zinc finger, C3HC4 type domain containing protein, expressed	2.85536	5e-05
LOC_Os04g39080	OsFBX140 - F-box domain containing protein, expressed	2.85223	5e-05
LOC_Os04g30030	cysteine-rich receptor-like protein kinase 12 precursor, putative, expressed	2.84961	5e-05
LOC_Os12g29400	GRAM domain containing protein, expressed	2.84873	5e-05
LOC_Os02g43770	DUF630/DUF632 domains containing protein, putative, expressed	2.83524	5e-05
LOC_Os10g42960	urea active transporter, putative, expressed	2.82625	0.00065
LOC_Os07g44140	cytochrome P450 72A1, putative, expressed	2.82169	5e-05
LOC_Os01g48446	no apical meristem protein, putative, expressed	2.8215	0.00055
LOC_Os09g38910	OsWAK92 - OsWAK receptor-like protein kinase, expressed	2.81725	0.0031
LOC_Os11g44380	expressed protein	2.81327	5e-05
LOC_Os03g51479	maf, putative, expressed	2.81217	0.0124
LOC_Os03g25500	cytochrome P450 72A1, putative, expressed	2.79997	0.0304
LOC_Os09g25070	WRKY62, expressed	2.79701	0.0002
LOC_Os05g35930	expressed protein	2.78358	0.00095
LOC_Os12g03370	harpin-induced protein 1 domain containing protein, expressed	2.78252	0.0001
LOC_Os06g45890	MYB family transcription factor, putative, expressed	2.77682	0.0353
LOC_Os03g58890	oxidoreductase, putative, expressed	2.77574	5e-05
LOC_Os03g04060	CHIT16 - Chitinase family protein precursor, expressed	2.77294	5e-05
LOC_Os06g10020	expressed protein	2.76481	5e-05
LOC_Os01g63980	ZOS1-17 - C2H2 zinc finger protein, expressed	2.76171	5e-05
LOC_Os07g36810	expressed protein	2.75934	0.0176
LOC_Os05g49730	protein phosphatase 2C, putative, expressed	2.75908	0.03205
LOC_Os09g39770	C2 domain containing protein, putative, expressed	2.7577	5e-05
LOC_Os04g36040	peptide transporter PTR2, putative, expressed	2.7572	5e-05
LOC_Os09g23595	expressed protein	2.75173	0.0024
LOC_Os01g43550	WRKY12, expressed	2.74056	5e-05
LOC_Os04g12600	receptor-like protein kinase, putative, expressed	2.7381	0.0007
LOC_Os07g16600	expressed protein	2.72942	0.00615
LOC_Os07g03810	lectin-like receptor kinase 7, putative, expressed	2.72833	5e-05
LOC_Os01g70790	SRC2 protein, putative, expressed	2.72786	5e-05
LOC_Os04g45810	homeobox associated leucine zipper, putative, expressed	2.72004	0.0001
LOC_Os01g48540	glyoxal oxidase-related, putative, expressed	2.71675	5e-05
LOC_Os04g44900	lectin-like receptor kinase, putative, expressed	2.70562	5e-05
LOC_Os07g40000	DUF260 domain containing protein, putative, expressed	2.70141	5e-05
LOC_Os04g29550	RIPER2 - Ripening-related family protein precursor, expressed	2.6985	0.014
LOC_Os04g34050	VQ domain containing protein, putative, expressed	2.69757	5e-05
LOC_Os01g03130	expressed protein	2.69672	0.00085
LOC_Os01g46800	WRKY15, expressed	2.69575	0.0004
LOC_Os04g42940	expressed protein	2.69574	0.04745
LOC_Os07g36170	chitin-inducible gibberellin-responsive protein, putative, expressed	2.69457	5e-05
LOC_Os03g32490	DUF1230 domain containing protein, expressed	2.69341	0.00075
LOC_Os04g42760	sialyltransferase family domain containing protein, expressed	2.68999	5e-05
LOC_Os10g02840	O-methyltransferase, putative, expressed	2.68953	0.03755
LOC_Os01g17050	VQ domain containing protein, putative, expressed	2.68383	5e-05
LOC_Os12g23700	cyclin-dependent kinase G-2, putative, expressed	2.68375	5e-05
LOC_Os02g50710	expressed protein	2.68113	5e-05
LOC_Os03g33090	DUF260 domain containing protein, putative, expressed	2.67847	5e-05
LOC_Os03g18560	DUF538 domain containing protein, putative, expressed	2.67841	5e-05
LOC_Os02g10100	leucine-rich repeat receptor protein kinase EXS precursor, putative, expressed	2.67705	5e-05
LOC_Os07g39210	expressed protein	2.67473	0.0168
LOC_Os04g54230	wound induced protein, putative, expressed	2.66948	5e-05
LOC_Os11g11960	disease resistance protein RPM1, putative, expressed	2.66929	5e-05
LOC_Os03g55590	MYB family transcription factor, putative, expressed	2.66892	5e-05
LOC_Os01g18400	CHIT10 - Chitinase family protein precursor, expressed	2.66771	5e-05
LOC_Os02g41680	phenylalanine ammonia-lyase, putative, expressed	2.65356	5e-05
LOC_Os09g24580	EF hand family protein, putative, expressed	2.65284	5e-05
LOC_Os01g45914	expressed protein	2.65184	0.0075
LOC_Os01g58240	OsSub6 - Putative Subtilisin homologue, expressed	2.64725	5e-05
LOC_Os12g26290	alpha-DOX2, putative, expressed	2.64619	0.0371
LOC_Os11g44560	protein kinase domain containing protein, expressed	2.63515	0.0239
LOC_Os07g40040	expressed protein	2.63442	5e-05
LOC_Os06g49640	uncharacterized UPF0114 domain containing protein, expressed	2.63386	5e-05
LOC_Os01g19130	protein phosphatase 2C, putative, expressed	2.63372	5e-05
LOC_Os05g45410	HSF-type DNA-binding domain containing protein, expressed	2.63159	5e-05
LOC_Os08g31090	expressed protein	2.62959	0.0007
LOC_Os09g21710	AN1-like zinc finger domain containing protein, expressed	2.62854	5e-05
LOC_Os03g18490	RPGR, putative, expressed	2.62334	0.0198
LOC_Os01g04690	expressed protein	2.62168	5e-05
LOC_Os04g52504	adhesive/proline-rich protein, putative, expressed	2.61827	5e-05
LOC_Os06g41670	CC-NBS-LRR protein, putative, expressed	2.60672	0.0011
LOC_Os03g45370	sodium/calcium exchanger protein, putative, expressed	2.60093	5e-05
LOC_Os01g12440	AP2 domain containing protein, expressed	2.60084	5e-05
LOC_Os07g07300	expressed protein	2.59745	0.00295
LOC_Os02g36940	uncharacterized Cys-rich domain containing protein, putative, expressed	2.59635	5e-05
LOC_Os02g45380	MATE domain containing protein, expressed	2.59598	0.0048
LOC_Os02g43170	B-box zinc finger family protein, putative, expressed	2.59095	5e-05
LOC_Os06g22290	legume lectins beta domain containing protein, expressed	2.58738	0.00075
LOC_Os03g08970	expressed protein	2.58717	5e-05
LOC_Os08g39000	expressed protein	2.58303	0.02365
LOC_Os11g09010	lipase, putative, expressed	2.57964	5e-05
LOC_Os11g08210	no apical meristem protein, putative, expressed	2.57346	5e-05
LOC_Os10g28009	expressed protein	2.57007	0.0002
LOC_Os03g56500	expressed protein	2.54778	0.0157
LOC_Os03g19070	long cell-linked locus protein, putative, expressed	2.54617	5e-05
LOC_Os03g55320	protein phosphatase 2C, putative, expressed	2.54294	5e-05
LOC_Os07g44130	cytochrome P450 72A1, putative, expressed	2.53271	5e-05
LOC_Os03g49430	pre-mRNA-splicing factor, putative, expressed	2.52946	0.01525
LOC_Os03g57880	glucan endo-1,3-beta-glucosidase precursor, putative, expressed	2.52682	5e-05
LOC_Os10g40490	U-box domain containing protein, expressed	2.52402	0.0008
LOC_Os01g37050	ribonuclease III domain protein, putative, expressed	2.52233	5e-05
LOC_Os12g40180	expressed protein	2.52161	5e-05
LOC_Os06g08640	transferase family protein, putative, expressed	2.51968	5e-05
LOC_Os02g10350	MLO domain containing protein, putative, expressed	2.51801	0.0037
LOC_Os03g01740	expressed protein	2.5168	5e-05
LOC_Os03g53930	expressed protein	2.51427	5e-05
LOC_Os01g49370	expressed protein	2.51364	0.00055
LOC_Os04g53990	ethylene-responsive protein related, putative, expressed	2.51094	5e-05
LOC_Os05g49740	EMB2744, putative, expressed	2.50986	0.002
LOC_Os04g02754	amidase family protein, putative, expressed	2.5098	0.0001
LOC_Os04g52090	AP2 domain containing protein, expressed	2.50806	5e-05
LOC_Os11g22960	expressed protein	2.50227	0.02485
LOC_Os01g49430	DnaK family protein, putative, expressed	2.50023	5e-05
LOC_Os08g34580	trehalose-6-phosphate synthase, putative, expressed	2.49879	5e-05
LOC_Os08g15050	CCT/B-box zinc finger protein, putative, expressed	2.49381	5e-05
LOC_Os05g11320	metallothionein-like protein 3B, putative, expressed	2.49313	5e-05
LOC_Os12g36880	pathogenesis-related Bet v I family protein, putative, expressed	2.489	5e-05
LOC_Os11g03580	expressed protein	2.48884	0.0068
LOC_Os01g63230	growth regulator related protein, putative, expressed	2.48826	5e-05
LOC_Os02g41510	MYB family transcription factor, putative, expressed	2.48292	0.0001
LOC_Os03g03280	TKL_IRAK_CrRLK1L-1.6 - The CrRLK1L-1 subfamily has homology to the CrRLK1L homolog, expressed	2.48195	5e-05
LOC_Os08g06170	berberine and berberine like domain containing protein, expressed	2.47993	0.04595
LOC_Os04g31790	expressed protein	2.47585	5e-05
LOC_Os02g57350	expressed protein	2.47168	5e-05
LOC_Os07g47670	hypoxia-responsive family protein, putative, expressed	2.46977	5e-05
LOC_Os12g12934	peptide transporter PTR3-A, putative, expressed	2.46956	5e-05
LOC_Os01g56420	ctr copper transporter family protein, putative, expressed	2.46887	0.00115
LOC_Os05g50180	OsCML14 - Calmodulin-related calcium sensor protein, expressed	2.4664	5e-05
LOC_Os01g40070	expressed protein	2.46491	5e-05
LOC_Os08g28670	pathogenesis-related Bet v I family protein, putative, expressed	2.46475	5e-05
LOC_Os03g13840	senescence-associated protein, putative, expressed	2.45978	5e-05
LOC_Os08g40910	expressed protein	2.45957	5e-05
LOC_Os03g30150	expressed protein	2.45689	0.0088
LOC_Os04g57340	AP2 domain containing protein, expressed	2.45604	5e-05
LOC_Os01g43590	HSF-type DNA-binding domain containing protein, expressed	2.45287	0.0318
LOC_Os12g24320	ATPase 3, putative, expressed	2.443	0.01205
LOC_Os04g47780	transmembrane amino acid transporter protein, putative, expressed	2.44132	5e-05
LOC_Os05g31620	OsCML15 - Calmodulin-related calcium sensor protein, expressed	2.44026	5e-05
LOC_Os05g36140	expressed protein	2.44	5e-05
LOC_Os11g31060	IQ calmodulin-binding and BAG domain containing protein, putative, expressed	2.43856	0.00235
LOC_Os11g12050	NBS-LRR type disease resistance protein, putative, expressed	2.43443	5e-05
LOC_Os11g29870	WRKY72, expressed	2.43284	5e-05
LOC_Os09g30506	EF hand family protein, expressed	2.43128	0.0083
LOC_Os01g39860	1-aminocyclopropane-1-carboxylate oxidase protein, putative, expressed	2.42569	5e-05
LOC_Os04g37700	expressed protein	2.42435	0.00015
LOC_Os01g19170	polygalacturonase, putative, expressed	2.42186	5e-05
LOC_Os03g05460	expressed protein	2.42152	5e-05
LOC_Os11g02290	expressed protein	2.41879	0.0092
LOC_Os02g05980	phytosulfokine receptor precursor, putative, expressed	2.41556	0.00265
LOC_Os07g48980	nicotianamine synthase, putative, expressed	2.41162	5e-05
LOC_Os12g06220	harpin-induced protein 1 domain containing protein, expressed	2.41118	5e-05
LOC_Os07g39880	retrotransposon, putative, centromere-specific, expressed	2.40959	5e-05
LOC_Os06g04230	expressed protein	2.40895	5e-05
LOC_Os02g16270	xa1, putative, expressed	2.40873	5e-05
LOC_Os10g39640	expansin precursor, putative, expressed	2.39735	5e-05
LOC_Os05g39930	spotted leaf 11, putative, expressed	2.39336	5e-05
LOC_Os10g07160	retrotransposon, putative, centromere-specific, expressed	2.39217	0.00675
LOC_Os01g60110	E2F-related protein, putative, expressed	2.39045	5e-05
LOC_Os01g38190	plant protein of unknown function domain containing protein, expressed	2.38915	5e-05
LOC_Os09g25760	tetraspanin family protein, putative, expressed	2.38732	5e-05
LOC_Os07g12340	NAC domain-containing protein 67, putative, expressed	2.38641	5e-05
LOC_Os06g48240	AAA ATPase, putative, expressed	2.38486	0.0444
LOC_Os05g48760	protein of unknown function DUF1421 domain containing protein, expressed	2.38312	5e-05
LOC_Os01g09770	expressed protein	2.38308	5e-05
LOC_Os08g13440	cupin domain containing protein, expressed	2.3821	0.02165
LOC_Os12g33120	expressed protein	2.37594	5e-05
LOC_Os02g11870	expressed protein	2.37125	0.00015
LOC_Os04g45940	transcription factor like protein, putative, expressed	2.36934	5e-05
LOC_Os02g52170	expressed protein	2.36863	5e-05
LOC_Os01g62584	peptidase aspartic family protein, putative, expressed	2.36817	0.02305
LOC_Os11g09474	OsFBX400 - F-box domain containing protein, expressed	2.36506	0.00775
LOC_Os02g51350	OsFBK10 - F-box domain and kelch repeat containing protein, expressed	2.36439	5e-05
LOC_Os09g31514	dihydroflavonol-4-reductase, putative, expressed	2.36358	0.03295
LOC_Os09g25190	protein binding protein, putative, expressed	2.36277	5e-05
LOC_Os02g45710	zinc finger, C3HC4 type domain containing protein, expressed	2.36222	5e-05
LOC_Os01g53730	expressed protein	2.36199	5e-05
LOC_Os05g39374	expressed protein	2.36082	0.0031
LOC_Os03g29410	tyrosine protein kinase domain containing protein, putative, expressed	2.35744	0.00085
LOC_Os05g44270	VQ domain containing protein, putative, expressed	2.35616	5e-05
LOC_Os05g35290	phenylalanine ammonia-lyase, putative, expressed	2.3557	5e-05
LOC_Os05g35260	PB1 domain containing protein, expressed	2.35466	5e-05
LOC_Os05g03760	zinc finger family protein, putative, expressed	2.35405	5e-05
LOC_Os08g09830	BTB and MATH domain containing protein, putative, expressed	2.34793	0.00325
LOC_Os01g53390	glucosyltransferase, putative, expressed	2.34643	0.00185
LOC_Os03g07400	expressed protein	2.34582	5e-05
LOC_Os02g06930	protein kinase, putative, expressed	2.34477	5e-05
LOC_Os01g02290	Ser/Thr receptor-like kinase, putative, expressed	2.34186	5e-05
LOC_Os11g05640	bZIP transcription factor domain containing protein, expressed	2.3394	0.02915
LOC_Os03g18070	omega-3 fatty acid desaturase, chloroplast precursor, putative, expressed	2.33919	5e-05
LOC_Os03g56370	methyltransferase, putative, expressed	2.33806	0.0255
LOC_Os08g35600	tyrosine protein kinase domain containing protein, putative, expressed	2.33629	5e-05
LOC_Os05g30350	Os5bglu22 - beta-glucosidase homologue, similar to G. max isohydroxyurate hydrolase, expressed	2.3331	5e-05
LOC_Os03g06630	heat stress transcription factor, putative, expressed	2.33247	0.00025
LOC_Os02g04160	transcription elongation factor 1, putative, expressed	2.33051	5e-05
LOC_Os10g04570	expressed protein	2.32802	0.0096
LOC_Os05g45060	RING-H2 finger protein ATL2M, putative, expressed	2.32569	0.0011
LOC_Os08g10150	SHR5-receptor-like kinase, putative, expressed	2.32423	0.0278
LOC_Os03g13820	protein kinase family protein, putative, expressed	2.32285	5e-05
LOC_Os06g22100	DNA binding protein, putative, expressed	2.3193	0.00265
LOC_Os08g01890	DNA binding protein, putative, expressed	2.31789	5e-05
LOC_Os01g57270	disease resistance RPP13-like protein 1, putative, expressed	2.31684	0.004
LOC_Os09g35940	cytochrome P450, putative, expressed	2.31454	5e-05
LOC_Os02g03710	UP-9A, putative, expressed	2.31402	5e-05
LOC_Os12g07640	MYB family transcription factor, putative, expressed	2.31017	5e-05
LOC_Os01g65370	MYB family transcription factor, putative, expressed	2.31002	5e-05
LOC_Os06g11090	CXE carboxylesterase, putative, expressed	2.30784	5e-05
LOC_Os04g43070	ammonium transporter protein, putative, expressed	2.30361	5e-05
LOC_Os12g02320	LTPL12 - Protease inhibitor/seed storage/LTP family protein precursor, expressed	2.29952	0.0004
LOC_Os02g52930	integral membrane protein DUF6 containing protein, expressed	2.29845	5e-05
LOC_Os01g72170	glutathione S-transferase, putative, expressed	2.29792	5e-05
LOC_Os04g41310	STRUBBELIG-RECEPTOR FAMILY 8 precursor, putative, expressed	2.29306	5e-05
LOC_Os05g49940	expressed protein	2.29298	0.00045
LOC_Os04g02120	expressed protein	2.29176	0.00065
LOC_Os03g19020	PHD-finger family protein, expressed	2.28801	5e-05
LOC_Os03g57080	PLA IIIA/PLP7, putative, expressed	2.28653	5e-05
LOC_Os04g39930	receptor-like protein kinase, putative, expressed	2.28531	5e-05
LOC_Os02g06470	OsFBX38 - F-box domain containing protein, expressed	2.28233	0.0058
LOC_Os02g38494	protein phosphatase 2C, putative, expressed	2.28194	0.02995
LOC_Os03g40194	disease resistance RPP13-like protein 1, putative, expressed	2.27504	5e-05
LOC_Os03g21030	no apical meristem protein, putative, expressed	2.2746	5e-05
LOC_Os12g33150	expressed protein	2.27431	5e-05
LOC_Os04g41500	expressed protein	2.27361	5e-05
LOC_Os07g38290	plastocyanin-like domain containing protein, putative, expressed	2.27311	0.00355
LOC_Os11g06070	expressed protein	2.27022	0.002
LOC_Os11g04860	anthocyanin 5-O-glucosyltransferase, putative, expressed	2.26917	0.0035
LOC_Os02g38392	NBS-LRR disease resistance protein, putative, expressed	2.26641	5e-05
LOC_Os01g62770	expressed protein	2.26637	0.01015
LOC_Os03g60760	expressed protein	2.26609	5e-05
LOC_Os08g02110	peroxidase precursor, putative, expressed	2.26589	0.01265
LOC_Os04g50120	zinc-binding protein, putative, expressed	2.26581	5e-05
LOC_Os04g02910	membrane related protein CP5, putative, expressed	2.26026	5e-05
LOC_Os01g61680	expressed protein	2.2591	5e-05
LOC_Os01g72100	OsCML10 - Calmodulin-related calcium sensor protein, expressed	2.25763	5e-05
LOC_Os07g09630	oxidoreductase, putative, expressed	2.25703	0.0294
LOC_Os04g45690	B-box zinc finger family protein, putative, expressed	2.25699	0.01265
LOC_Os03g17680	expressed protein	2.25519	0.0007
LOC_Os09g25720	glycine-rich cell wall structural protein 2 precursor, putative, expressed	2.25439	0.00055
LOC_Os07g02330	protein phosphatase 2C, putative, expressed	2.2488	0.011
LOC_Os04g37710	serine hydrolase domain containing protein, expressed	2.24835	5e-05
LOC_Os01g57470	EF hand family protein, putative, expressed	2.24726	0.034
LOC_Os01g22900	neutral/alkaline invertase, putative, expressed	2.24614	5e-05
LOC_Os08g36310	cytochrome P450, putative, expressed	2.24546	0.02365
LOC_Os02g50060	OsCML20 - Calmodulin-related calcium sensor protein, expressed	2.24486	0.0004
LOC_Os02g17710	receptor-like protein kinase 5 precursor, putative, expressed	2.24073	0.00195
LOC_Os03g58900	galactosyltransferase family protein, putative, expressed	2.23994	0.00025
LOC_Os08g43334	HSF-type DNA-binding domain containing protein, expressed	2.23705	5e-05
LOC_Os01g57220	secretory carrier-associated membrane protein, putative, expressed	2.23618	0.029
LOC_Os04g54210	expressed protein	2.22999	5e-05
LOC_Os06g11450	zinc finger, C3HC4 type domain containing protein, expressed	2.22827	5e-05
LOC_Os04g54220	expressed protein	2.22203	0.03305
LOC_Os02g37760	lecithine cholesterol acyltransferase, putative, expressed	2.2219	0.0122
LOC_Os10g27360	no apical meristem protein, putative, expressed	2.2193	0.01365
LOC_Os03g60650	protein phosphatase 2C, putative, expressed	2.21835	5e-05
LOC_Os01g56360	wax synthase, putative, expressed	2.21481	0.04585
LOC_Os05g36360	U-box domain containing protein, expressed	2.21152	5e-05
LOC_Os10g41420	expressed protein	2.2074	0.03125
LOC_Os06g05450	expressed protein	2.20607	0.03305
LOC_Os03g01300	LTPL114 - Protease inhibitor/seed storage/LTP family protein precursor, expressed	2.20141	5e-05
LOC_Os05g50580	OsSCP30 - Putative Serine Carboxypeptidase homologue, expressed	2.19858	0.0006
LOC_Os10g08540	cytochrome P450, putative, expressed	2.19563	0.03425
LOC_Os09g15670	protein phosphatase 2C, putative, expressed	2.19434	5e-05
LOC_Os12g36910	calmodulin binding protein, putative, expressed	2.18892	5e-05
LOC_Os06g51070	no apical meristem protein, putative, expressed	2.18809	5e-05
LOC_Os01g60420	expressed protein	2.18298	5e-05
LOC_Os02g37309	expressed protein	2.18052	5e-05
LOC_Os03g08460	AP2 domain containing protein, expressed	2.17894	5e-05
LOC_Os05g41780	AP2 domain containing protein, expressed	2.17826	5e-05
LOC_Os02g07690	VQ domain containing protein, putative, expressed	2.17626	5e-05
LOC_Os10g40960	oxidoreductase, 2OG-Fe oxygenase family protein, putative, expressed	2.17598	0.0232
LOC_Os02g02830	ubiquitin-conjugating enzyme, putative, expressed	2.17255	0.00135
LOC_Os07g35680	TKL_IRAK_DUF26-lc22 - DUF26 kinases have homology to DUF26 containing loci, expressed	2.17219	5e-05
LOC_Os09g23300	integral membrane protein, putative, expressed	2.16674	5e-05
LOC_Os11g47240	leucine-rich repeat receptor protein kinase EXS precursor, putative, expressed	2.16541	0.01485
LOC_Os05g45430	TOO MANY MOUTHS precursor, putative, expressed	2.16159	5e-05
LOC_Os04g43840	possible lysine decarboxylase domain containing protein, expressed	2.15698	0.0356
LOC_Os04g06520	expressed protein	2.15676	0.0001
LOC_Os06g11720	cytokinin-O-glucosyltransferase 2, putative, expressed	2.14767	0.04015
LOC_Os02g32990	expressed protein	2.13791	0.00625
LOC_Os05g39980	expressed protein	2.13711	0.04275
LOC_Os12g32480	expressed protein	2.1328	0.00815
LOC_Os08g40680	glycosyl hydrolase, putative, expressed	2.13206	0.00285
LOC_Os12g07550	expressed protein	2.13083	0.006
LOC_Os01g48610	expressed protein	2.13043	0.0009
LOC_Os11g45540	TKL_IRAK_DUF26-lh.11 - DUF26 kinases have homology to DUF26 containing loci, expressed	2.12923	0.01755
LOC_Os01g04370	hsp20/alpha crystallin family protein, putative, expressed	2.1276	5e-05
LOC_Os09g14490	TIR-NBS type disease resistance protein, putative, expressed	2.12706	0.0053
LOC_Os03g11900	transporter family protein, putative, expressed	2.12194	0.0058
LOC_Os11g06440	expressed protein	2.11782	5e-05
LOC_Os01g52594	expressed protein	2.11162	5e-05
LOC_Os02g54180	expressed protein	2.1096	0.0162
LOC_Os02g43540	retrotransposon protein, putative, unclassified, expressed	2.10666	5e-05
LOC_Os09g29200	glutathione S-transferase, putative, expressed	2.10638	5e-05
LOC_Os02g47810	dof zinc finger domain containing protein, putative, expressed	2.10339	0.00035
LOC_Os02g56900	thioredoxin family protein, putative, expressed	2.10234	5e-05
LOC_Os05g03590	expressed protein	2.10011	5e-05
LOC_Os03g60820	transporter, major facilitator superfamily domain containing protein, expressed	2.09499	5e-05
LOC_Os01g42380	pleiotropic drug resistance protein, putative, expressed	2.09398	0.001
LOC_Os03g55300	expressed protein	2.09163	0.0033
LOC_Os08g30910	YDG/SRA domain containing protein, expressed	2.09138	0.00615
LOC_Os03g14050	thaumatin-like protein 1 precursor, putative, expressed	2.0906	5e-05
LOC_Os01g47070	glycosyl hydrolase, putative, expressed	2.08972	0.0005
LOC_Os03g04370	protein-methionine-S-oxide reductase, putative, expressed	2.08924	5e-05
LOC_Os10g09240	expressed protein	2.08848	5e-05
LOC_Os04g48880	fatty acid hydroxylase, putative, expressed	2.08593	5e-05
LOC_Os04g30420	dehydrogenase, putative, expressed	2.08439	5e-05
LOC_Os01g28500	SCP-like extracellular protein, expressed	2.08417	5e-05
LOC_Os10g01060	protein kinase family protein, putative, expressed	2.07966	0.00115
LOC_Os03g14370	ACT domain containing protein, expressed	2.07921	5e-05
LOC_Os03g05210	WD domain, G-beta repeat domain containing protein, expressed	2.07482	0.00065
LOC_Os10g36980	transposon protein, putative, unclassified, expressed	2.06994	5e-05
LOC_Os08g37370	mitochondrial carrier protein, putative, expressed	2.06696	5e-05
LOC_Os07g42860	cyclin, putative, expressed	2.06676	5e-05
LOC_Os11g35210	NB-ARC domain containing protein, expressed	2.06213	0.0033
LOC_Os01g42730	GDSL-like lipase/acylhydrolase, putative, expressed	2.06194	5e-05
LOC_Os06g48860	OsSAUR28 - Auxin-responsive SAUR gene family member, expressed	2.05693	0.0086
LOC_Os04g23550	basic helix-loop-helix family protein, putative, expressed	2.0555	5e-05
LOC_Os03g05620	inorganic phosphate transporter, putative, expressed	2.05494	5e-05
LOC_Os03g55080	WRKY3, expressed	2.0543	5e-05
LOC_Os11g37860	stripe rust resistance protein Yr10, putative, expressed	2.05036	5e-05
LOC_Os01g48930	splicing factor-related, putative, expressed	2.04336	5e-05
LOC_Os07g43180	SKP1-like protein 1B, putative, expressed	2.04047	0.03215
LOC_Os04g45340	expressed protein	2.03851	0.0007
LOC_Os06g35940	osFTL12 FT-Like12 homologous to Flowering Locus T gene; contains Pfam profile PF01161: Phosphatidylethanolamine-binding protein, expressed	2.03513	5e-05
LOC_Os08g38960	expressed protein	2.03398	5e-05
LOC_Os05g50720	harpin-induced protein 1 domain containing protein, expressed	2.03375	0.0015
LOC_Os08g44590	gibberellin 20 oxidase 2, putative, expressed	2.03296	5e-05
LOC_Os04g55370	plant protein of unknown function domain containing protein, expressed	2.03176	0.0435
LOC_Os04g57760	expressed protein	2.02744	5e-05
LOC_Os01g58150	expressed protein	2.02683	5e-05
LOC_Os02g44720	expressed protein	2.0261	5e-05
LOC_Os03g15080	expressed protein	2.0221	0.0166
LOC_Os02g42990	OsSAUR11 - Auxin-responsive SAUR gene family member, expressed	2.02194	5e-05
LOC_Os06g04920	zinc finger family protein, putative, expressed	2.02191	5e-05
LOC_Os10g43060	expressed protein	2.02066	5e-05
LOC_Os05g41760	AP2 domain containing protein, expressed	2.01875	5e-05
LOC_Os03g41130	expressed protein	2.01766	5e-05
LOC_Os02g57720	aquaporin protein, putative, expressed	2.01155	5e-05
LOC_Os05g50100	expressed protein	2.01001	0.00075
LOC_Os05g50710	late embryogenesis abundant protein, putative, expressed	2.0042	5e-05
LOC_Os07g05710	expressed protein	2.00096	0.01785
LOC_Os01g65650	receptor-like protein kinase HAIKU2 precursor, putative, expressed	1.99826	0.0148
LOC_Os03g27120	ICE-like protease p20 domain containing protein, putative, expressed	1.9978	5e-05
LOC_Os12g11980	expressed protein	1.996	0.0094
LOC_Os10g35460	COBRA, putative, expressed	1.99389	0.0001
LOC_Os10g38360	glutathione S-transferase, putative, expressed	1.98961	0.0072
LOC_Os05g33400	basic 7S globulin precursor, putative, expressed	1.98573	5e-05
LOC_Os02g50930	RING-H2 finger protein, putative, expressed	1.98399	5e-05
LOC_Os12g43450	thaumatin family domain containing protein, expressed	1.98306	0.00015
LOC_Os12g38590	pumilio-family RNA binding repeat containing protein, expressed	1.97982	5e-05
LOC_Os01g71670	glycosyl hydrolases family 17, putative, expressed	1.97629	5e-05
LOC_Os02g41840	DUF584 domain containing protein, putative, expressed	1.97568	0.0004
LOC_Os03g12390	STE_MEK_ste7_MAP2K.6 - STE kinases include homologs to sterile 7, sterile 11 and sterile 20 from yeast, expressed	1.97447	5e-05
LOC_Os06g49840	OsMADS16 - MADS-box family gene with MIKCc type-box, expressed	1.9735	5e-05
LOC_Os09g15680	caltractin, putative, expressed	1.97327	0.00015
LOC_Os08g38460	zinc finger, C3HC4 type domain containing protein, expressed	1.96866	0.00285
LOC_Os03g20210	aspartic proteinase nepenthesin precursor, putative, expressed	1.96812	0.0372
LOC_Os08g03350	amino acid transporter, putative, expressed	1.96747	5e-05
LOC_Os02g43250	receptor-like protein kinase precursor, putative, expressed	1.96667	0.00035
LOC_Os03g20600	expressed protein	1.96401	5e-05
LOC_Os01g22370	peroxidase precursor, putative, expressed	1.96294	5e-05
LOC_Os03g13140	non-symbiotic hemoglobin 2, putative, expressed	1.96208	5e-05
LOC_Os01g04580	Ser/Thr protein kinase, putative, expressed	1.96015	0.0001
LOC_Os02g38860	expressed protein	1.95933	0.004
LOC_Os09g26960	cytochrome P450, putative, expressed	1.95904	5e-05
LOC_Os03g17240	ankyrin repeat-containing protein, putative, expressed	1.95657	5e-05
LOC_Os04g45730	protein kinase domain containing protein, expressed	1.95521	5e-05
LOC_Os10g37710	hydrolase, alpha/beta fold family protein, putative, expressed	1.95459	0.00025
LOC_Os01g01295	expressed protein	1.95406	5e-05
LOC_Os04g43800	phenylalanine ammonia-lyase, putative, expressed	1.95243	5e-05
LOC_Os05g02770	glycine-rich cell wall structural protein precursor, putative, expressed	1.95202	5e-05
LOC_Os03g12510	non-symbiotic hemoglobin 2, putative, expressed	1.95134	0.021
LOC_Os02g09980	expressed protein	1.95106	0.0418
LOC_Os02g50600	glycosyl transferase 8 domain containing protein, putative, expressed	1.94835	5e-05
LOC_Os04g45370	OsSAUR19 - Auxin-responsive SAUR gene family member, expressed	1.94397	5e-05
LOC_Os05g49620	WRKY19, expressed	1.93975	5e-05
LOC_Os06g42130	leucoanthocyanidin dioxygenase, putative, expressed	1.93831	0.04855
LOC_Os01g58420	AP2 domain containing protein, expressed	1.93549	5e-05
LOC_Os09g37200	transferase family protein, putative, expressed	1.93488	5e-05
LOC_Os01g72080	calmodulin-like protein 1, putative, expressed	1.9329	5e-05
LOC_Os04g01710	cysteine proteinase At4g11310 precursor, putative, expressed	1.93095	0.0474
LOC_Os01g49720	glutathione S-transferase, putative, expressed	1.93088	5e-05
LOC_Os01g49410	expressed protein	1.92986	5e-05
LOC_Os05g37520	expressed protein	1.92233	5e-05
LOC_Os09g31200	AN1-like zinc finger domain containing protein, expressed	1.91822	5e-05
LOC_Os04g35130	expressed protein	1.91752	5e-05
LOC_Os02g48210	lectin-like protein kinase, putative, expressed	1.91661	5e-05
LOC_Os09g31120	pirin, putative, expressed	1.90956	5e-05
LOC_Os08g13420	S-domain receptor-like protein kinase, putative, expressed	1.90822	5e-05
LOC_Os01g15640	no apical meristem protein, putative, expressed	1.90683	5e-05
LOC_Os11g47310	receptor kinase-like protein, identical, putative, expressed	1.90404	0.00255
LOC_Os05g46240	green ripe-like, putative, expressed	1.90202	5e-05
LOC_Os03g17300	TKL_IRAK_CrRLK1L-1.7 - The CrRLK1L-1 subfamily has homology to the CrRLK1L homolog, expressed	1.89829	5e-05
LOC_Os05g31740	cytochrome P450 86A2, putative, expressed	1.89774	0.0053
LOC_Os05g33940	alpha/beta hydrolase fold, putative, expressed	1.89686	5e-05
LOC_Os02g31910	potassium transporter, putative, expressed	1.89506	0.0355
LOC_Os12g32790	disease resistance RPP13-like protein 1, putative, expressed	1.89501	0.03005
LOC_Os09g31031	ubiquitin family protein, putative, expressed	1.89402	5e-05
LOC_Os05g48690	transcription factor like protein, putative, expressed	1.89258	5e-05
LOC_Os02g51910	cytokinin-O-glucosyltransferase 2, putative, expressed	1.88908	5e-05
LOC_Os08g10260	NBS-LRR disease resistance protein, putative, expressed	1.88388	0.0006
LOC_Os12g24020	rhodanese-like domain containing protein, putative, expressed	1.8799	5e-05
LOC_Os08g42590	mtN19, putative, expressed	1.87931	5e-05
LOC_Os07g15940	legume lectins beta domain containing protein, expressed	1.87818	0.00465
LOC_Os05g01940	zinc finger, RING-type, putative, expressed	1.87635	5e-05
LOC_Os02g36880	No apical meristem protein, putative, expressed	1.87266	0.0051
LOC_Os09g31446	expressed protein	1.87196	5e-05
LOC_Os01g10230	lachrymatory factor synthase, putative, expressed	1.8696	0.0107
LOC_Os03g15960	hsp20/alpha crystallin family protein, putative, expressed	1.86911	5e-05
LOC_Os07g10910	ATEXO70F1, putative, expressed	1.86565	5e-05
LOC_Os12g11620	expressed protein	1.86167	0.00335
LOC_Os04g45980	glycine-rich cell wall protein, putative, expressed	1.86094	0.02615
LOC_Os11g47870	GRAS family transcription factor domain containing protein, expressed	1.85846	0.0011
LOC_Os02g48910	ubiquitin-conjugating enzyme, putative, expressed	1.85679	0.0221
LOC_Os01g15270	expressed protein	1.85496	5e-05
LOC_Os02g44090	zinc finger protein, putative, expressed	1.85377	5e-05
LOC_Os01g32259	expressed protein	1.85297	0.00065
LOC_Os02g26700	cation transport regulator-like protein 1, putative, expressed	1.85252	5e-05
LOC_Os04g58850	harpin-induced protein 1 domain containing protein, expressed	1.85168	5e-05
LOC_Os04g30010	OsWAK45 - OsWAK receptor-like protein kinase, expressed	1.85048	0.0132
LOC_Os01g66890	BTBZ1 - Bric-a-Brac, Tramtrack, and Broad Complex BTB domain with TAZ zinc finger and Calmodulin-binding domains, expressed	1.85034	5e-05
LOC_Os07g40630	BRASSINOSTEROID INSENSITIVE 1 precursor, putative, expressed	1.8496	5e-05
LOC_Os04g46220	ethylene-responsive transcription factor, putative, expressed	1.84919	5e-05
LOC_Os03g46440	BTBA4 - Bric-a-Brac,Tramtrack, Broad Complex BTB domain with Ankyrin repeat region, expressed	1.84876	5e-05
LOC_Os08g02700	fructose-bisphospate aldolase isozyme, putative, expressed	1.84772	0.00165
LOC_Os07g35510	glucan endo-1,3-beta-glucosidase precursor, putative, expressed	1.84743	5e-05
LOC_Os06g40640	fructose-bisphospate aldolase isozyme, putative, expressed	1.84299	5e-05
LOC_Os02g06560	wound induced protein, putative, expressed	1.84228	5e-05
LOC_Os01g54600	WRKY13, expressed	1.84034	5e-05
LOC_Os01g48190	drought induced 19 protein, putative, expressed	1.83881	5e-05
LOC_Os11g45924	WRKY41, expressed	1.83518	0.0362
LOC_Os09g36320	tyrosine protein kinase domain containing protein, putative, expressed	1.83153	5e-05
LOC_Os10g30540	lectin-like receptor kinase, putative, expressed	1.8301	5e-05
LOC_Os06g14420	hydrolase, NUDIX family, domain containing protein, expressed	1.82957	5e-05
LOC_Os12g02240	expressed protein	1.82825	0.01395
LOC_Os08g41610	ubiquitin carboxyl-terminal hydrolase domain containing protein, expressed	1.82622	0.02905
LOC_Os12g43440	thaumatin, putative, expressed	1.82377	0.0023
LOC_Os11g10780	expressed protein	1.82232	0.0033
LOC_Os10g23050	helix-loop-helix DNA-binding protein, putative, expressed	1.82194	0.00015
LOC_Os09g27260	plant viral response family protein, putative, expressed	1.81538	0.01315
LOC_Os01g07600	expressed protein	1.81026	0.00615
LOC_Os06g06170	expressed protein	1.80888	0.0286
LOC_Os03g41390	ZOS3-15 - C2H2 zinc finger protein, expressed	1.80822	5e-05
LOC_Os05g16670	SHR5-receptor-like kinase, putative, expressed	1.80799	5e-05
LOC_Os02g55890	inorganic H+ pyrophosphatase, putative, expressed	1.80781	0.0001
LOC_Os08g41460	expressed protein	1.8071	5e-05
LOC_Os11g04720	OsRR10 type-A response regulator, expressed	1.80565	5e-05
LOC_Os01g50000	expressed protein	1.8049	0.0305
LOC_Os01g74450	aquaporin protein, putative, expressed	1.80288	0.0033
LOC_Os03g06520	sulfate transporter, putative, expressed	1.80079	0.0001
LOC_Os07g43800	EF hand family protein, putative, expressed	1.79852	5e-05
LOC_Os06g39240	endothelial differentiation-related factor 1, putative, expressed	1.79801	5e-05
LOC_Os10g20240	syntaxin 6, N-terminal domain containing protein, expressed	1.79713	5e-05
LOC_Os05g04960	phosphoglycerate mutase, putative, expressed	1.79549	5e-05
LOC_Os05g50610	WRKY8, expressed	1.79203	0.0007
LOC_Os10g05730	armadillo/beta-catenin repeat family protein, putative, expressed	1.79155	5e-05
LOC_Os09g25690	retrotransposon protein, putative, unclassified, expressed	1.7851	5e-05
LOC_Os04g46440	AP2 domain containing protein, expressed	1.78442	5e-05
LOC_Os01g68440	expressed protein	1.78401	0.0292
LOC_Os12g10740	leucine-rich repeat family protein, putative, expressed	1.78347	0.00095
LOC_Os09g33680	Os9bglu31 - beta-glucosidase, dhurrinase, similar to G. max hydroxyisourate hydrolase, expressed	1.78305	0.00025
LOC_Os02g43330	homeobox associated leucine zipper, putative, expressed	1.78229	5e-05
LOC_Os09g11170	protein binding protein, putative, expressed	1.78017	5e-05
LOC_Os07g36500	Core histone H2A/H2B/H3/H4 domain containing protein, putative, expressed	1.77682	0.0001
LOC_Os04g59120	auxin-induced protein 5NG4, putative, expressed	1.77557	0.02595
LOC_Os03g10320	expressed protein	1.77255	5e-05
LOC_Os03g08500	AP2 domain containing protein, expressed	1.77195	5e-05
LOC_Os09g30510	glucosyl transferase, putative, expressed	1.77054	5e-05
LOC_Os06g14190	NF-X1-type zinc finger protein, putative, expressed	1.7692	5e-05
LOC_Os03g58764	OsFBDUF18 - F-box and DUF domain containing protein, expressed	1.76789	5e-05
LOC_Os08g29570	pleiotropic drug resistance protein 3, putative, expressed	1.76205	5e-05
LOC_Os09g26310	hypro1, putative, expressed	1.7585	5e-05
LOC_Os04g38360	wound/stress protein, putative, expressed	1.75842	0.0081
LOC_Os03g04740	expressed protein	1.75758	0.0021
LOC_Os07g48340	OsCML24 - Calmodulin-related calcium sensor protein, expressed	1.75529	5e-05
LOC_Os07g42740	DUF1645 domain containing protein, putative, expressed	1.75517	5e-05
LOC_Os04g49757	purine permease, putative, expressed	1.75404	0.0001
LOC_Os08g37760	zinc finger, C3HC4 type domain containing protein, expressed	1.75374	0.0174
LOC_Os05g37070	retrotransposon protein, putative, Ty1-copia subclass, expressed	1.75044	0.00045
LOC_Os03g29630	ulp1 protease family protein, putative, expressed	1.75028	0.00975
LOC_Os01g07480	DUF260 domain containing protein, putative, expressed	1.74664	0.00085
LOC_Os08g31569	expressed protein	1.74604	5e-05
LOC_Os01g47560	WRKY16, expressed	1.74547	0.0358
LOC_Os09g20390	uncharacterized glycosyl hydrolase Rv2006/MT2062, putative, expressed	1.73861	5e-05
LOC_Os10g30790	inorganic phosphate transporter, putative, expressed	1.73338	0.0003
LOC_Os01g56070	RING finger protein, putative, expressed	1.73211	5e-05
LOC_Os10g40830	metalloendoproteinase 1 precursor, putative, expressed	1.72767	0.002
LOC_Os01g27140	OsGrx_C7 - glutaredoxin subgroup III, expressed	1.72544	0.0408
LOC_Os09g02180	expressed protein	1.72201	0.00565
LOC_Os05g24900	expressed protein	1.71893	0.00135
LOC_Os06g05000	early nodulin 93 ENOD93 protein, putative, expressed	1.71387	5e-05
LOC_Os07g32680	retrotransposon protein, putative, unclassified, expressed	1.71374	0.0059
LOC_Os09g24620	expressed protein	1.71365	5e-05
LOC_Os02g18390	expressed protein	1.71324	0.00475
LOC_Os12g40330	expressed protein	1.71248	5e-05
LOC_Os04g38950	class I glutamine amidotransferase, putative, expressed	1.71181	5e-05
LOC_Os04g34080	WD-40 repeat family protein, putative, expressed	1.71089	0.0001
LOC_Os04g38720	no apical meristem protein, putative, expressed	1.71062	5e-05
LOC_Os02g32009	expressed protein	1.70912	0.00495
LOC_Os01g12381	GDSL-like lipase/acylhydrolase, putative, expressed	1.70859	0.00025
LOC_Os03g51330	GRAS family transcription factor domain containing protein, expressed	1.70838	5e-05
LOC_Os07g02780	STE_MEKK_ste11_MAP3K.20 - STE kinases include homologs to sterile 7, sterile 11 and sterile 20 from yeast, expressed	1.70753	0.00975
LOC_Os12g40260	WD-40 repeat family protein, putative, expressed	1.70454	5e-05
LOC_Os10g40480	LTPL143 - Protease inhibitor/seed storage/LTP family protein precursor, expressed	1.70445	0.02005
LOC_Os06g36070	expressed protein	1.70144	0.0005
LOC_Os02g12040	receptor-like protein kinase precursor, putative, expressed	1.70089	0.04025
LOC_Os01g60930	expressed protein	1.6973	0.0124
LOC_Os02g43290	protein kinase domain containing protein, expressed	1.69704	5e-05
LOC_Os05g47770	serine/threonine-protein kinase At1g18390 precursor, putative, expressed	1.69462	0.00045
LOC_Os01g42330	retrotransposon protein, putative, unclassified, expressed	1.69435	0.0453
LOC_Os01g11990	expressed protein	1.69399	0.03785
LOC_Os03g03200	hydrolase, alpha/beta fold family protein, putative, expressed	1.69024	5e-05
LOC_Os02g44710	expressed protein	1.68943	5e-05
LOC_Os06g49930	OsFBX207 - F-box domain containing protein, expressed	1.68507	0.00565
LOC_Os04g21950	WRKY51, expressed	1.68434	5e-05
LOC_Os12g43640	receptor-like protein kinase HAIKU2 precursor, putative, expressed	1.68367	5e-05
LOC_Os06g16250	expressed protein	1.68335	0.00205
LOC_Os07g23640	retrotransposon protein, putative, Ty3-gypsy subclass, expressed	1.68152	5e-05
LOC_Os07g12610	OsFBX227 - F-box domain containing protein, expressed	1.67956	0.0035
LOC_Os03g20440	VQ domain containing protein, putative, expressed	1.6789	5e-05
LOC_Os09g29310	zinc finger, C3HC4 type domain containing protein, expressed	1.67869	5e-05
LOC_Os07g40320	vesicle transport protein GOT1B, putative, expressed	1.67476	0.012
LOC_Os02g36340	riboflavin biosynthesis protein ribAB, chloroplast precursor, putative, expressed	1.67131	5e-05
LOC_Os06g09570	nucleolar GTP-binding protein 1, putative, expressed	1.67066	5e-05
LOC_Os08g38220	dof zinc finger domain containing protein, putative, expressed	1.66936	5e-05
LOC_Os06g41010	zinc finger A20 and AN1 domain-containing stress-associated protein, putative, expressed	1.6688	5e-05
LOC_Os08g31410	sulfate transporter, putative, expressed	1.66821	5e-05
LOC_Os05g51670	NAD dependent epimerase/dehydratase family protein, putative, expressed	1.66798	5e-05
LOC_Os04g44500	GEM, putative, expressed	1.66746	5e-05
LOC_Os05g51110	expressed protein	1.66722	0.0072
LOC_Os08g40940	expressed protein	1.66688	0.00015
LOC_Os11g11330	retrotransposon protein, putative, unclassified, expressed	1.66164	0.0017
LOC_Os11g45930	NBS-LRR type disease resistance protein, putative, expressed	1.66061	0.0009
LOC_Os01g23710	no apical meristem protein, putative, expressed	1.65826	0.0105
LOC_Os03g06360	late embryogenesis abundant protein D-34, putative, expressed	1.65763	5e-05
LOC_Os06g21240	glycine rich protein family protein, putative, expressed	1.65732	0.00015
LOC_Os04g49510	CAMK_CAMK_like.27 - CAMK includes calcium/calmodulin depedent protein kinases, expressed	1.65697	5e-05
LOC_Os04g53720	SNF2 family N-terminal domain containing protein, expressed	1.65644	5e-05
LOC_Os02g42450	RIPER1 - Ripening-related family protein precursor, expressed	1.6563	5e-05
LOC_Os11g47760	DnaK family protein, putative, expressed	1.65526	5e-05
LOC_Os02g39884	expressed protein	1.65016	0.02405
LOC_Os03g47614	hypothetical protein	1.64755	0.0125
LOC_Os09g30980	UDP-glucoronosyl and UDP-glucosyl transferase domain containing protein, expressed	1.64708	5e-05
LOC_Os06g41770	bZIP transcription factor domain containing protein, expressed	1.64514	5e-05
LOC_Os08g01480	cytochrome P450, putative, expressed	1.64411	0.00175
LOC_Os01g14080	lipase class 3 family protein, putative, expressed	1.64184	5e-05
LOC_Os01g65660	amino acid transporter, putative, expressed	1.63907	0.0001
LOC_Os08g39450	AN1-like zinc finger domain containing protein, expressed	1.63882	5e-05
LOC_Os01g51210	uncharacterized protein PA4923, putative, expressed	1.6377	0.00655
LOC_Os08g19670	expressed protein	1.63604	5e-05
LOC_Os05g39190	expressed protein	1.6329	0.0402
LOC_Os03g02530	OsRhmbd7 - Putative Rhomboid homologue, expressed	1.63061	5e-05
LOC_Os03g21000	thioredoxin, putative, expressed	1.6298	5e-05
LOC_Os05g33570	pyruvate, phosphate dikinase, chloroplast precursor, putative, expressed	1.6291	5e-05
LOC_Os08g43670	RING-H2 finger protein ATL2B, putative, expressed	1.62901	5e-05
LOC_Os11g38480	NBS-LRR type disease resistance protein, putative, expressed	1.62845	0.00025
LOC_Os05g11840	expressed protein	1.62773	5e-05
LOC_Os03g01270	expansin precursor, putative, expressed	1.62385	0.0015
LOC_Os05g13580	OsCML18 - Calmodulin-related calcium sensor protein, expressed	1.6218	5e-05
LOC_Os02g39010	cyclin-dependent kinase G-1, putative, expressed	1.62088	0.00615
LOC_Os10g42040	expressed protein	1.62055	0.0106
LOC_Os07g03000	receptor-like protein kinase precursor, putative, expressed	1.62017	5e-05
LOC_Os08g41820	exo70 exocyst complex subunit domain containing protein, expressed	1.61734	0.0017
LOC_Os04g46950	expressed protein	1.61672	0.008
LOC_Os05g35240	expressed protein	1.61662	0.0446
LOC_Os05g44770	receptor-like protein kinase 5 precursor, putative, expressed	1.61646	0.0001
LOC_Os02g12380	histone deacetylase, putative, expressed	1.61598	0.01455
LOC_Os02g12790	GATA zinc finger domain containing protein, expressed	1.61597	0.0072
LOC_Os02g14480	receptor-like kinase, putative, expressed	1.61378	5e-05
LOC_Os04g41380	Leucine Rich Repeat family protein, expressed	1.61117	0.00535
LOC_Os04g35500	ZF-HD protein dimerisation region containing protein, expressed	1.6107	0.0016
LOC_Os04g53998	kinase, putative, expressed	1.61005	5e-05
LOC_Os07g48460	stress responsive protein, putative, expressed	1.60846	5e-05
LOC_Os04g33390	prephenate dehydratase domain containing protein, expressed	1.60832	5e-05
LOC_Os04g58734	expressed protein	1.60557	0.0016
LOC_Os03g05160	GATA zinc finger domain containing protein, expressed	1.60287	0.02525
LOC_Os04g47420	transmembrane amino acid transporter protein, putative, expressed	1.6018	0.0001
LOC_Os09g04624	GDSL-like lipase/acylhydrolase, putative, expressed	1.60106	0.02135
LOC_Os07g45570	expressed protein	1.60091	5e-05
LOC_Os03g18850	pathogenesis-related Bet v I family protein, putative, expressed	1.60089	5e-05
LOC_Os03g03370	fatty acid hydroxylase, putative, expressed	1.59644	5e-05
LOC_Os03g03800	expressed protein	1.59527	0.00285
LOC_Os02g53410	expressed protein	1.59334	0.015
LOC_Os04g47990	dof zinc finger domain containing protein, putative, expressed	1.59253	5e-05
LOC_Os01g50840	expressed protein	1.58811	5e-05
LOC_Os12g38760	nucleotide pyrophosphatase/phosphodiesterase, putative, expressed	1.58588	5e-05
LOC_Os08g37930	beta-expansin precursor, putative, expressed	1.58525	0.0246
LOC_Os03g39650	cytochrome P450, putative, expressed	1.58453	0.04465
LOC_Os06g09220	cytochrome P450 72A1, putative, expressed	1.58393	0.016
LOC_Os02g24210	expressed protein	1.58266	0.0315
LOC_Os01g54400	VQ domain containing protein, putative, expressed	1.58232	5e-05
LOC_Os03g48780	Cupin domain containing protein, expressed	1.58188	0.00935
LOC_Os09g27950	galactosyltransferase, putative, expressed	1.58031	0.00085
LOC_Os05g43660	expressed protein	1.57618	0.00025
LOC_Os10g36210	valyl-tRNA synthetase, putative, expressed	1.57456	5e-05
LOC_Os02g22130	expressed protein	1.57166	5e-05
LOC_Os04g37730	RING-H2 finger protein ATL3B precursor, putative, expressed	1.5703	0.00015
LOC_Os01g51920	phosphotransferase, putative, expressed	1.56979	5e-05
LOC_Os01g12690	plant-specific domain TIGR01568 family protein, expressed	1.56567	0.00965
LOC_Os01g07370	KIP1, putative, expressed	1.56557	5e-05
LOC_Os04g49160	zinc finger, C3HC4 type domain containing protein, expressed	1.56497	5e-05
LOC_Os04g24140	ribose-5-phosphate isomerase A, putative, expressed	1.56438	5e-05
LOC_Os10g33140	hcrVf2 protein, putative, expressed	1.56345	0.00065
LOC_Os03g08960	homeobox associated leucine zipper, putative, expressed	1.563	5e-05
LOC_Os06g48850	OsSAUR27 - Auxin-responsive SAUR gene family member, expressed	1.56086	0.00575
LOC_Os06g03930	cytochrome P450 86A1, putative, expressed	1.55991	5e-05
LOC_Os07g41580	histone-like transcription factor and archaeal histone, putative, expressed	1.55938	5e-05
LOC_Os03g58740	expressed protein	1.55631	5e-05
LOC_Os03g16600	expressed protein	1.55602	5e-05
LOC_Os11g04900	glycoprotein X precursor, putative, expressed	1.55575	0.00045
LOC_Os08g08160	expressed protein	1.55402	0.0071
LOC_Os02g36619	exo70 exocyst complex subunit, putative, expressed	1.55362	0.0102
LOC_Os03g19270	universal stress protein domain containing protein, putative, expressed	1.55048	5e-05
LOC_Os06g47530	TKL_IRAK_DUF26-lh.6 - DUF26 kinases have homology to DUF26 containing loci, expressed	1.54993	0.03075
LOC_Os08g01880	synaptobrevin-related family protein, putative, expressed	1.54925	5e-05
LOC_Os03g18790	SAG20, putative, expressed	1.54854	5e-05
LOC_Os04g54240	wound induced protein, putative, expressed	1.54693	5e-05
LOC_Os04g38880	dynein light chain type 1 domain containing protein, expressed	1.54317	0.00085
LOC_Os10g30450	heavy-metal-associated domain-containing protein, putative, expressed	1.54034	5e-05
LOC_Os01g60780	solute carrier family 35 member E3, putative, expressed	1.53986	0.0045
LOC_Os01g55070	pentatricopeptide, putative, expressed	1.53961	0.00045
LOC_Os10g33780	DUF640 domain containing protein, putative, expressed	1.53886	5e-05
LOC_Os02g53160	tyrosine phosphatase family protein, putative, expressed	1.53625	0.0067
LOC_Os06g01760	ligA, putative, expressed	1.53556	5e-05
LOC_Os05g08440	OsFBX163 - F-box domain containing protein, expressed	1.53464	0.0005
LOC_Os03g62950	expressed protein	1.5332	0.01865
LOC_Os01g53710	dual specificity protein phosphatase, putative, expressed	1.53277	5e-05
LOC_Os01g58290	OsSub9 - Putative Subtilisin homologue, expressed	1.53194	5e-05
LOC_Os08g24310	receptor-like protein kinase precursor, putative, expressed	1.53194	0.04325
LOC_Os02g52000	phosphate-induced protein 1 conserved region domain containing protein, expressed	1.53098	0.02985
LOC_Os04g57550	amine oxidase, flavin-containing, domain containing protein, expressed	1.53085	5e-05
LOC_Os12g44370	expressed protein	1.52855	0.00405
LOC_Os07g36544	serine/threonine-protein kinase receptor precursor, putative, expressed	1.52829	5e-05
LOC_Os09g25430	ZOS9-07 - C2H2 zinc finger protein, expressed	1.52702	0.0474
LOC_Os06g14780	expressed protein	1.52598	0.0042
LOC_Os01g04100	expressed protein	1.52537	0.00435
LOC_Os02g32370	inositol hexaphosphate kinase, putative, expressed	1.52286	5e-05
LOC_Os03g16860	DnaK family protein, putative, expressed	1.52238	5e-05
LOC_Os01g59970	expressed protein	1.5214	5e-05
LOC_Os12g11660	RALFL45 - Rapid ALkalinization Factor RALF family protein precursor, expressed	1.52077	0.0282
LOC_Os01g09800	BTBA1 - Bric-a-Brac,Tramtrack, Broad Complex BTB domain with Ankyrin repeat region, expressed	1.52048	0.00345
LOC_Os03g42040	HEAT repeat family protein, putative, expressed	1.52032	0.0067
LOC_Os01g48220	protein of unknown function DUF1421 domain containing protein, expressed	1.51954	5e-05
LOC_Os02g48080	cysteine-rich receptor-like protein kinase 7 precursor, putative, expressed	1.51939	5e-05
LOC_Os02g09400	cytochrome P450, putative, expressed	1.51854	5e-05
LOC_Os03g05430	peptidase, putative, expressed	1.51838	0.01155
LOC_Os04g53060	NBS-LRR disease resistance protein, putative, expressed	1.51807	0.03495
LOC_Os02g58530	transporter family protein, putative, expressed	1.51755	0.0199
LOC_Os05g39180	expressed protein	1.51635	0.01255
LOC_Os02g19650	hydrolase, alpha/beta fold family domain containing protein, expressed	1.51506	0.0019
LOC_Os04g28210	verticillium wilt disease resistance protein, putative, expressed	1.51407	5e-05
LOC_Os03g55200	ORC5 - Putative origin recognition complex subunit 5, expressed	1.51331	0.02035
LOC_Os06g22440	SAM dependent carboxyl methyltransferase, putative, expressed	1.51289	0.0002
LOC_Os09g32100	expressed protein	1.51248	5e-05
LOC_Os01g72990	expressed protein	1.51237	5e-05
LOC_Os11g02400	LTPL8 - Protease inhibitor/seed storage/LTP family protein precursor, expressed	1.51169	5e-05
LOC_Os11g12330	disease resistance protein RPM1, putative, expressed	1.50856	5e-05
LOC_Os12g03740	OsFBX438 - F-box domain containing protein, expressed	1.50639	5e-05
LOC_Os03g55430	expressed protein	1.50446	5e-05
LOC_Os05g34220	vrga1, putative, expressed	1.50443	0.0024
LOC_Os07g01920	nucleolar GTP-binding protein 1, putative, expressed	1.50168	5e-05
LOC_Os05g42180	ethylene-responsive protein related, putative, expressed	1.50096	5e-05
LOC_Os03g55800	cytochrome P450, putative, expressed	1.50046	0.0002
LOC_Os11g10770	disease resistance protein RGA3, putative, expressed	1.5004	5e-05
LOC_Os04g55840	expressed protein	1.49921	0.0209
LOC_Os03g60520	expressed protein	1.49746	5e-05
LOC_Os02g15520	transposon protein, putative, unclassified, expressed	1.49746	0.0009
LOC_Os04g57220	ubiquitin-conjugating enzyme, putative, expressed	1.49584	5e-05
LOC_Os10g32810	beta-amylase, putative, expressed	1.49517	5e-05
LOC_Os12g36630	universal stress protein domain containing protein, putative, expressed	1.49321	0.021
LOC_Os10g38780	glutathione S-transferase, putative, expressed	1.49214	5e-05
LOC_Os10g31330	retrotransposon protein, putative, unclassified, expressed	1.49106	5e-05
LOC_Os01g41160	FAD dependent oxidoreductase domain containing protein, expressed	1.49085	5e-05
LOC_Os01g56780	plus-3 domain containing protein, expressed	1.48987	0.00015
LOC_Os01g01870	helix-loop-helix DNA-binding domain containing protein, expressed	1.48564	5e-05
LOC_Os06g48300	protein phosphatase 2C, putative, expressed	1.48392	0.00855
LOC_Os09g30412	heat shock protein, putative, expressed	1.48391	5e-05
LOC_Os03g21060	No apical meristem protein, putative, expressed	1.48375	0.0055
LOC_Os09g33490	no apical meristem protein, putative, expressed	1.48335	5e-05
LOC_Os01g64110	glycosyl hydrolase, putative, expressed	1.48284	0.02625
LOC_Os03g15890	RNA recognition motif containing protein, expressed	1.48236	5e-05
LOC_Os04g27950	expressed protein	1.4811	0.00495
LOC_Os07g28570	leucine rich repeat protein, putative, expressed	1.48053	5e-05
LOC_Os02g45000	expressed protein	1.47951	5e-05
LOC_Os12g10750	ARGOS, putative, expressed	1.47928	0.00165
LOC_Os02g54780	CYPRO4, putative, expressed	1.47874	5e-05
LOC_Os03g29260	elongation factor protein, putative, expressed	1.47816	0.00275
LOC_Os03g18770	wound-induced protein WI12, putative, expressed	1.47674	5e-05
LOC_Os01g56370	wax synthase, putative, expressed	1.47633	0.03775
LOC_Os12g43880	DNA binding protein, putative, expressed	1.47572	0.00075
LOC_Os11g06980	BURP domain containing protein, expressed	1.4749	5e-05
LOC_Os12g06780	expressed protein	1.47282	0.00015
LOC_Os10g28370	chlorophyllase-2, chloroplast precursor, putative, expressed	1.47238	0.00735
LOC_Os01g46760	protein phosphatase 2C, putative, expressed	1.46999	5e-05
LOC_Os12g41490	cysteine-rich receptor-like protein kinase 8 precursor, putative, expressed	1.46798	0.0083
LOC_Os05g43040	tetratricopeptide repeat domain containing protein, expressed	1.46675	5e-05
LOC_Os01g32770	DUF260 domain containing protein, putative, expressed	1.46664	5e-05
LOC_Os05g34830	No apical meristem protein, putative, expressed	1.46538	0.00015
LOC_Os05g48360	membrane attack complex component/perforin/complement C9, putative, expressed	1.46237	5e-05
LOC_Os03g15770	tyrosine protein kinase domain containing protein, putative, expressed	1.46156	5e-05
LOC_Os08g42750	CAMK_CAMK_like.37 - CAMK includes calcium/calmodulin depedent protein kinases, expressed	1.46062	0.041
LOC_Os04g51320	transcription factor TF2, putative, expressed	1.45794	0.04005
LOC_Os01g11600	expressed protein	1.45756	0.0017
LOC_Os01g37460	zinc finger family protein, putative, expressed	1.45644	0.0138
LOC_Os03g20840	disease resistance RPP13-like protein 1, putative, expressed	1.4563	0.0286
LOC_Os02g43700	triacylglycerol lipase like protein, putative, expressed	1.45624	5e-05
LOC_Os04g43440	NB-ARC/LRR disease resistance protein, putative, expressed	1.45403	0.00195
LOC_Os09g38730	26S protease regulatory subunit 6B, putative, expressed	1.45402	0.01755
LOC_Os05g38264	expressed protein	1.45103	5e-05
LOC_Os02g54010	lipase class 3 family protein, putative, expressed	1.4502	5e-05
LOC_Os04g41350	amino acid transporter, putative, expressed	1.44898	0.0244
LOC_Os04g34140	U-box protein CMPG1, putative, expressed	1.44874	5e-05
LOC_Os06g11150	DUF1645 domain containing protein, putative, expressed	1.44807	5e-05
LOC_Os03g08470	AP2 domain containing protein, expressed	1.44752	5e-05
LOC_Os10g13810	glycosyltransferase family 43 protein, putative, expressed	1.44585	0.0016
LOC_Os05g33130	CHIT17 - Chitinase family protein precursor, expressed	1.44556	0.0001
LOC_Os01g04380	hsp20/alpha crystallin family protein, putative, expressed	1.4452	5e-05
LOC_Os03g58790	ATPase, putative, expressed	1.44364	5e-05
LOC_Os06g35770	expressed protein	1.43954	5e-05
LOC_Os05g48650	transcription factor HBP-1b, putative, expressed	1.43909	5e-05
LOC_Os01g20910	zinc finger, C3HC4 type domain containing protein, expressed	1.43906	0.02775
LOC_Os11g10510	dehydrogenase, putative, expressed	1.43699	5e-05
LOC_Os05g08420	expressed protein	1.43648	5e-05
LOC_Os04g38920	DUF593 domain containing protein, expressed	1.43482	5e-05
LOC_Os01g19940	expressed protein	1.43427	0.0285
LOC_Os07g30960	monooxygenase, putative, expressed	1.43363	0.0024
LOC_Os08g06140	no apical meristem protein, putative, expressed	1.43215	5e-05
LOC_Os01g08860	hsp20/alpha crystallin family protein, putative, expressed	1.43209	5e-05
LOC_Os06g15550	ubiquitin carboxyl-terminal hydrolase, family 1, putative, expressed	1.43192	0.00125
LOC_Os01g05770	expressed protein	1.43144	0.00185
LOC_Os02g38190	expressed protein	1.42996	5e-05
LOC_Os02g52220	PPR repeat domain containing protein, putative, expressed	1.4287	0.00065
LOC_Os01g35040	ZOS1-09 - C2H2 zinc finger protein, expressed	1.4279	5e-05
LOC_Os08g41780	triacylglycerol lipase precursor, putative, expressed	1.42719	5e-05
LOC_Os03g09900	membrane protein, putative, expressed	1.42604	5e-05
LOC_Os03g42600	expressed protein	1.42538	5e-05
LOC_Os03g01990	lysM domain containing protein, putative, expressed	1.42399	0.00055
LOC_Os01g03810	expressed protein	1.42387	0.0112
LOC_Os04g49110	GRAS family transcription factor domain containing protein, expressed	1.42328	5e-05
LOC_Os09g36680	ribonuclease T2 family domain containing protein, expressed	1.42202	0.01185
LOC_Os03g44670	expressed protein	1.42169	0.0242
LOC_Os02g57850	expressed protein	1.41977	0.04385
LOC_Os02g27480	membrane attack complex component/perforin/complement C9, putative, expressed	1.41936	5e-05
LOC_Os05g26940	CAMK_KIN1/SNF1/Nim1_like.23 - CAMK includes calcium/calmodulin depedent protein kinases, expressed	1.41894	0.04965
LOC_Os07g43960	expressed protein	1.41844	0.0108
LOC_Os05g25260	AP2 domain containing protein, expressed	1.41841	5e-05
LOC_Os09g31438	OsSPL17 - SBP-box gene family member, expressed	1.41702	5e-05
LOC_Os10g28340	heat stress transcription factor, putative, expressed	1.41425	5e-05
LOC_Os02g31140	major ampullate spidroin 2-2, putative, expressed	1.41416	0.0012
LOC_Os12g43620	helix-loop-helix DNA-binding domain containing protein, expressed	1.41351	0.01105
LOC_Os11g30760	expressed protein	1.41331	0.0481
LOC_Os02g17350	VHS and GAT domain containing protein, expressed	1.41324	5e-05
LOC_Os08g37595	expressed protein	1.41137	0.00115
LOC_Os03g15780	anthranilate synthase component I-1, chloroplast precursor, putative, expressed	1.41118	5e-05
LOC_Os06g04070	pyridoxal-dependent decarboxylase protein, putative, expressed	1.40823	0.01315
LOC_Os03g04490	cyclin-dependent kinase inhibitor, putative, expressed	1.40698	5e-05
LOC_Os04g38320	expressed protein	1.40685	5e-05
LOC_Os06g46065	expressed protein	1.40433	0.00085
LOC_Os03g17610	OsTOP6A3 - Topoisomerase 6 subunit A homolog 3, expressed	1.40389	0.00135
LOC_Os11g32780	expressed protein	1.40353	0.00015
LOC_Os05g41460	cysteine proteinase inhibitor precursor protein, putative, expressed	1.40213	5e-05
LOC_Os10g30880	expressed protein	1.40186	0.04195
LOC_Os01g32380	expressed protein	1.40154	0.00015
LOC_Os05g37660	transferase family protein, putative, expressed	1.401	5e-05
LOC_Os01g19260	ATPase, putative, expressed	1.39911	0.0069
LOC_Os02g51670	ethylene-responsive transcription factor, putative, expressed	1.39853	5e-05
LOC_Os01g33000	expressed protein	1.39798	5e-05
LOC_Os01g34610	expressed protein	1.3974	0.01815
LOC_Os04g48830	DUF623 domain containing protein, expressed	1.39739	5e-05
LOC_Os09g36080	cytochrome P450, putative, expressed	1.39626	0.00405
LOC_Os01g41780	expressed protein	1.3955	5e-05
LOC_Os01g24710	jacalin-like lectin domain containing protein, expressed	1.39524	5e-05
LOC_Os11g05700	ABC transporter family protein, putative, expressed	1.39505	5e-05
LOC_Os06g35560	reticuline oxidase-like protein precursor, putative, expressed	1.39482	0.0084
LOC_Os07g02360	expressed protein	1.39411	0.0055
LOC_Os02g38140	glycosyl transferase family 17 protein, putative, expressed	1.39278	5e-05
LOC_Os03g23010	expressed protein	1.39119	5e-05
LOC_Os09g35790	HSF-type DNA-binding domain containing protein, expressed	1.3902	0.0006
LOC_Os03g50780	PHD-finger domain containing protein, putative, expressed	1.38964	0.00015
LOC_Os11g36200	receptor-like protein kinase 2 precursor, putative, expressed	1.38928	5e-05
LOC_Os01g11460	zinc finger, C3HC4 type domain containing protein, expressed	1.38925	5e-05
LOC_Os01g33710	expressed protein	1.3889	0.0316
LOC_Os10g07080	expressed protein	1.38774	0.00445
LOC_Os03g08860	GRAM domain containing protein, expressed	1.38619	5e-05
LOC_Os08g39130	pentatricopeptide, putative, expressed	1.38434	0.02885
LOC_Os12g16010	sex determination protein tasselseed-2, putative, expressed	1.38428	0.0077
LOC_Os02g33000	glycosyl hydrolases family 17, putative, expressed	1.3806	5e-05
LOC_Os02g39790	CPuORF9 - conserved peptide uORF-containing transcript, expressed	1.37977	0.0133
LOC_Os02g39360	B-box zinc finger family protein, putative, expressed	1.37681	0.002
LOC_Os04g44670	AP2 domain containing protein, expressed	1.37653	0.0002
LOC_Os01g66120	No apical meristem protein, putative, expressed	1.3758	5e-05
LOC_Os03g11020	PPR repeat containing protein, expressed	1.37563	0.01345
LOC_Os02g07110	OsSAUR6 - Auxin-responsive SAUR gene family member, expressed	1.37311	0.0145
LOC_Os01g40630	uncharacterized protein PA4923, putative, expressed	1.37181	5e-05
LOC_Os03g05110	xyloglucan galactosyltransferase KATAMARI1, putative, expressed	1.37102	5e-05
LOC_Os06g39140	hemoglobin-like protein HbO, putative, expressed	1.37053	5e-05
LOC_Os03g57490	fasciclin domain containing protein, expressed	1.37013	0.0217
LOC_Os06g10355	expressed protein	1.37004	5e-05
LOC_Os12g25170	NB-ARC domain containing disease resistance protein, putative, expressed	1.369	0.0001
LOC_Os01g24980	naringenin,2-oxoglutarate 3-dioxygenase, putative, expressed	1.36801	0.00215
LOC_Os06g11860	ethylene-responsive transcription factor, putative, expressed	1.36741	0.00335
LOC_Os06g43090	MYB transcription factor TaMYB1, putative, expressed	1.36667	5e-05
LOC_Os12g14699	protein kinase domain containing protein, expressed	1.36607	0.0323
LOC_Os05g02780	glycine-rich protein A3, putative, expressed	1.36329	5e-05
LOC_Os08g19210	expressed protein	1.36291	0.0001
LOC_Os04g43550	MazG nucleotide pyrophosphohydrolase domain containing protein, expressed	1.36244	0.0214
LOC_Os05g39450	glutaredoxin, putative, expressed	1.36042	0.0003
LOC_Os06g04990	early nodulin 93 ENOD93 protein, putative, expressed	1.36007	5e-05
LOC_Os06g10160	tyrosine protein kinase domain containing protein, putative, expressed	1.36007	0.0004
LOC_Os10g34230	cytokinin dehydrogenase precursor, putative, expressed	1.36002	5e-05
LOC_Os02g48184	expressed protein	1.35985	5e-05
LOC_Os01g31370	glycosyltransferase, putative, expressed	1.35925	5e-05
LOC_Os01g51870	methyltransferase, putative, expressed	1.35815	0.0006
LOC_Os01g45830	sulfate transporter, putative, expressed	1.35725	5e-05
LOC_Os02g46650	ubiquitin carboxyl-terminal hydrolase domain containing protein, expressed	1.35691	0.00115
LOC_Os01g25740	powdery mildew resistance protein PM3F, putative, expressed	1.35587	0.0002
LOC_Os08g31580	ethylene-responsive transcription factor, putative, expressed	1.35365	5e-05
LOC_Os05g41580	calcium-transporting ATPase, plasma membrane-type, putative, expressed	1.35152	0.0022
LOC_Os12g04230	expressed protein	1.35066	0.01015
LOC_Os02g41630	phenylalanine ammonia-lyase, putative, expressed	1.35037	0.0361
LOC_Os09g26920	OsSub57 - Putative Subtilisin homologue, expressed	1.34848	5e-05
LOC_Os03g44620	chaperone protein dnaJ, putative, expressed	1.34784	0.00055
LOC_Os07g47620	universal stress protein domain containing protein, putative, expressed	1.34324	0.00125
LOC_Os06g51170	serine/threonine-protein kinase Cx32, chloroplast precursor, putative, expressed	1.34304	0.0022
LOC_Os04g52180	expressed protein	1.34128	5e-05
LOC_Os03g05570	RING-H2 finger protein ATL3F, putative, expressed	1.34092	5e-05
LOC_Os01g36950	N-rich protein, putative, expressed	1.34001	0.0002
LOC_Os02g55430	alginate regulatory protein AlgP, putative, expressed	1.33973	5e-05
LOC_Os01g10580	B-box zinc finger family protein, putative, expressed	1.33946	5e-05
LOC_Os01g49440	expressed protein	1.33842	5e-05
LOC_Os04g46880	transporter, major facilitator family, putative, expressed	1.33829	5e-05
LOC_Os04g28420	peptidyl-prolyl isomerase, putative, expressed	1.33811	5e-05
LOC_Os07g18710	OsFBLD8 - F-box, LRR and FBD domain containing protein, expressed	1.33778	0.00185
LOC_Os05g35500	MYB family transcription factor, putative, expressed	1.33727	5e-05
LOC_Os07g36930	expressed protein	1.33215	0.00205
LOC_Os02g46220	expressed protein	1.33168	5e-05
LOC_Os07g28850	retrotransposon protein, putative, unclassified, expressed	1.33019	0.00405
LOC_Os08g26880	bZIP transcription factor domain containing protein, expressed	1.32886	5e-05
LOC_Os07g32570	OsAPRL1 adenosine 5'-phosphosulfate reductase-like OsAPRL1, expressed	1.32585	5e-05
LOC_Os02g48640	expressed protein	1.32552	5e-05
LOC_Os08g05480	OsFBX261 - F-box domain containing protein, expressed	1.32472	5e-05
LOC_Os05g01030	phospholipid-transporting ATPase, putative, expressed	1.32466	0.00155
LOC_Os02g45320	OsFBX58 - F-box domain containing protein, expressed	1.3223	0.0001
LOC_Os03g57450	CAMK_CAMK_like.2 - CAMK includes calcium/calmodulin depedent protein kinases, expressed	1.32193	5e-05
LOC_Os08g16050	tetraspanin family protein, putative, expressed	1.31914	0.0408
LOC_Os10g32199	expressed protein	1.31897	0.00085
LOC_Os03g08320	ZIM domain containing protein, putative, expressed	1.31844	0.0199
LOC_Os03g26910	uncharacterized glycosyl hydrolase Rv2006/MT2062, putative, expressed	1.31834	0.0001
LOC_Os09g28354	CPuORF39 - conserved peptide uORF-containing transcript, expressed	1.31823	0.0035
LOC_Os11g04890	ASH-like SPRY domain containing protein, putative, expressed	1.31794	0.01115
LOC_Os09g11460	AP2 domain containing protein, expressed	1.31497	5e-05
LOC_Os04g57390	acyl-protein thioesterase, putative, expressed	1.31482	0.02765
LOC_Os11g36930	ZOS11-05 - C2H2 zinc finger protein, expressed	1.31383	0.0058
LOC_Os03g58980	Cupin domain containing protein, expressed	1.31253	5e-05
LOC_Os03g02762	PPR repeat domain containing protein, putative, expressed	1.31247	0.01695
LOC_Os09g28340	expressed protein	1.31202	0.001
LOC_Os01g39330	helix-loop-helix DNA-binding domain containing protein, expressed	1.31179	5e-05
LOC_Os04g41640	HEV2 - Hevein family protein precursor, expressed	1.31065	5e-05
LOC_Os03g57790	ubiquitin-conjugating enzyme, putative, expressed	1.30954	5e-05
LOC_Os01g06590	zinc finger, C3HC4 type domain containing protein, expressed	1.30879	5e-05
LOC_Os06g49660	transferase family protein, putative, expressed	1.30875	5e-05
LOC_Os07g47590	expressed protein	1.30734	0.00135
LOC_Os03g29930	expressed protein	1.30615	0.00015
LOC_Os12g41930	SRP40, C-terminal domain containing protein, expressed	1.30608	0.00025
LOC_Os03g17200	plant-specific domain TIGR01589 family protein, expressed	1.30526	0.0031
LOC_Os04g46390	chaperone protein dnaJ, putative, expressed	1.30442	0.00015
LOC_Os03g09140	ras-related protein, putative, expressed	1.30414	0.00495
LOC_Os09g20480	transporter, putative, expressed	1.30142	0.0005
LOC_Os11g15190	RGH1A, putative, expressed	1.30025	0.04165
LOC_Os05g01570	auxin-induced protein 5NG4, putative, expressed	1.29822	0.0163
LOC_Os05g02200	cysteine-rich repeat secretory protein 55 precursor, putative, expressed	1.29602	0.01265
LOC_Os08g15650	expressed protein	1.29513	5e-05
LOC_Os03g52680	expressed protein	1.29472	5e-05
LOC_Os07g35690	TKL_IRAK_DUF26-lc.3 - DUF26 kinases have homology to DUF26 containing loci, expressed	1.29358	5e-05
LOC_Os06g50100	tyrosine protein kinase domain containing protein, putative, expressed	1.29337	0.0024
LOC_Os04g41560	B-box zinc finger family protein, putative, expressed	1.2924	5e-05
LOC_Os01g59950	pentatricopeptide repeat-containing protein, putative, expressed	1.29226	5e-05
LOC_Os01g10110	cytokinin dehydrogenase precursor, putative, expressed	1.29211	0.0019
LOC_Os02g13510	receptor-like protein kinase 5 precursor, putative, expressed	1.28921	0.0117
LOC_Os01g64960	chlorophyll A-B binding protein, putative, expressed	1.28811	5e-05
LOC_Os03g16350	DNA binding protein, putative, expressed	1.28785	5e-05
LOC_Os09g36200	senescence-inducible chloroplast stay-green protein 1, putative, expressed	1.28738	5e-05
LOC_Os01g21420	pre-mRNA-splicing factor SF2, putative, expressed	1.28725	0.00045
LOC_Os07g47580	ribosomal protein, putative, expressed	1.28695	5e-05
LOC_Os03g07590	expressed protein	1.28692	5e-05
LOC_Os12g05210	expressed protein	1.28681	0.03915
LOC_Os02g28074	XRN 5-3 exonuclease N-terminus family protein, expressed	1.286	0.0004
LOC_Os02g47670	bg55, putative, expressed	1.28591	5e-05
LOC_Os10g35750	pentatricopeptide, putative, expressed	1.28563	0.0022
LOC_Os02g39180	expressed protein	1.28547	5e-05
LOC_Os05g38040	expressed protein	1.28416	0.0032
LOC_Os02g38180	expressed protein	1.28311	0.0022
LOC_Os04g45020	MYB family transcription factor, putative, expressed	1.28297	0.00035
LOC_Os02g37109	vegetative cell wall protein gp1 precursor, putative, expressed	1.28284	5e-05
LOC_Os03g26210	helix-loop-helix DNA-binding domain containing protein, expressed	1.28265	0.0004
LOC_Os01g56450	DUF567 domain containing protein, putative, expressed	1.28148	0.02005
LOC_Os03g27390	CPuORF35 - conserved peptide uORF-containing transcript, expressed	1.28114	5e-05
LOC_Os01g15000	lipase, putative, expressed	1.28108	5e-05
LOC_Os02g30050	ribosomal protein L29, putative, expressed	1.28038	5e-05
LOC_Os01g61900	CCT motif family protein, expressed	1.28019	0.0003
LOC_Os04g32404	expressed protein	1.28004	0.00745
LOC_Os04g54560	transferase family protein, putative, expressed	1.27895	0.00455
LOC_Os06g14240	hsp20/alpha crystallin family protein, putative, expressed	1.27716	0.0084
LOC_Os12g39620	disease resistance protein, putative, expressed	1.27584	5e-05
LOC_Os03g16910	SLT1 protein, putative, expressed	1.27442	5e-05
LOC_Os07g22670	mTERF domain containing protein, expressed	1.27344	0.00315
LOC_Os04g46940	copper-transporting ATPase 3, putative, expressed	1.27294	5e-05
LOC_Os06g50390	eukaryotic aspartyl protease domain containing protein, expressed	1.27197	0.02505
LOC_Os12g23780	expressed protein	1.27105	5e-05
LOC_Os10g34910	secretory protein, putative, expressed	1.27099	0.00015
LOC_Os03g04570	peptide transporter PTR3-A, putative, expressed	1.27093	0.005
LOC_Os05g49630	expressed protein	1.26691	0.0133
LOC_Os09g07800	expressed protein	1.26493	0.0009
LOC_Os07g02910	OsFBL33 - F-box domain and LRR containing protein, expressed	1.26489	0.0212
LOC_Os10g22510	MLA1, putative, expressed	1.26461	0.0001
LOC_Os02g06200	phytosulfokine receptor precursor, putative, expressed	1.26443	0.01935
LOC_Os09g33882	expressed protein	1.26337	0.00145
LOC_Os02g47580	expressed protein	1.26269	5e-05
LOC_Os12g08800	las1-like family protein, putative, expressed	1.26083	0.0014
LOC_Os01g50170	eukaryotic aspartyl protease domain containing protein, expressed	1.26029	0.03
LOC_Os02g48150	expressed protein	1.25959	5e-05
LOC_Os11g10640	protein kinase domain containing protein, expressed	1.259	0.04985
LOC_Os10g38470	glutathione S-transferase, putative, expressed	1.25806	0.00205
LOC_Os01g47820	S-locus-like receptor protein kinase, putative, expressed	1.25744	0.0007
LOC_Os06g08170	transporter, major facilitator family, putative, expressed	1.25742	5e-05
LOC_Os09g32000	expressed protein	1.25614	0.0149
LOC_Os03g60130	transcription elongation factor protein, putative, expressed	1.2561	5e-05
LOC_Os02g50940	NHL repeat-containing protein, putative, expressed	1.25552	0.00015
LOC_Os11g07440	plant neutral invertase domain containing protein, expressed	1.25415	0.0016
LOC_Os06g18150	expressed protein	1.2535	0.00775
LOC_Os07g06390	expressed protein	1.25184	0.0017
LOC_Os01g65700	expressed protein	1.25099	5e-05
LOC_Os03g10640	calcium-transporting ATPase, plasma membrane-type, putative, expressed	1.24979	0.00015
LOC_Os04g37600	phosphate carrier protein, mitochondrial precursor, putative, expressed	1.24966	0.0001
LOC_Os12g43100	deoxyhypusine hydroxylase, putative, expressed	1.24935	5e-05
LOC_Os01g58620	expressed protein	1.24876	5e-05
LOC_Os02g41890	phytosulfokine receptor precursor, putative, expressed	1.24801	5e-05
LOC_Os05g37250	cytochrome P450, putative, expressed	1.24794	5e-05
LOC_Os07g12800	expressed protein	1.24794	0.0001
LOC_Os07g46310	magnesium-chelatase, putative, expressed	1.24681	0.0345
LOC_Os04g42020	CCT/B-box zinc finger protein, putative, expressed	1.24635	5e-05
LOC_Os04g59630	prenylcysteine oxidase 1 precursor, putative, expressed	1.24616	0.00105
LOC_Os03g25450	h/ACA ribonucleoprotein complex subunit 4, putative, expressed	1.24545	5e-05
LOC_Os08g01940	non-lysosomal glucosylceramidase, putative, expressed	1.24519	0.00085
LOC_Os05g38530	DnaK family protein, putative, expressed	1.24365	5e-05
LOC_Os07g33270	DUF584 domain containing protein, putative, expressed	1.24326	5e-05
LOC_Os01g09280	myb-related transcription activator, putative, expressed	1.24203	5e-05
LOC_Os03g61150	expressed protein	1.24028	0.00035
LOC_Os09g33690	Os9bglu32 - beta-glucosidase homologue, similar to G. max hydroxyisourate hydrolase, expressed	1.24015	5e-05
LOC_Os06g46980	expressed protein	1.24011	0.0014
LOC_Os04g32190	expressed protein	1.23888	0.03535
LOC_Os07g18510	OsFBLD5 - F-box, LRR and FBD domain containing protein, expressed	1.2387	0.001
LOC_Os12g29330	no apical meristem protein, putative, expressed	1.2384	5e-05
LOC_Os04g40140	expressed protein	1.23799	0.03535
LOC_Os04g47360	OsPOP9 - Putative Prolyl Oligopeptidase homologue, expressed	1.23769	0.00915
LOC_Os06g27910	oleosin, putative, expressed	1.2374	0.0004
LOC_Os07g48330	cytochrome P450, putative, expressed	1.23476	0.00535
LOC_Os03g10250	expressed protein	1.23467	0.0012
LOC_Os03g22450	auxin response factor 75, putative, expressed	1.23437	0.0005
LOC_Os02g02120	OsWAK11 - OsWAK receptor-like protein kinase, expressed	1.23311	0.0059
LOC_Os08g43160	TCP family transcription factor, putative, expressed	1.23292	5e-05
LOC_Os06g10480	expressed protein	1.23146	0.00765
LOC_Os07g02970	expressed protein	1.23074	0.0008
LOC_Os03g20870	zinc finger, C3HC4 type domain containing protein, expressed	1.23072	0.00035
LOC_Os04g37880	expressed protein	1.22948	0.0043
LOC_Os06g48250	ATPase, putative, expressed	1.22939	5e-05
LOC_Os01g59730	ribosomal protein L7Ae, putative, expressed	1.22899	0.00915
LOC_Os03g01980	KIP1, putative, expressed	1.22883	5e-05
LOC_Os02g46100	RING-H2 finger protein, putative, expressed	1.22752	0.04025
LOC_Os02g49870	expressed protein	1.22713	0.0165
LOC_Os02g18180	ATP-binding cassette sub-family E member 1, putative, expressed	1.22568	0.0008
LOC_Os01g74370	domain of unknown function DUF966 domain containing protein, expressed	1.2256	0.0375
LOC_Os04g39980	gibberellin 20 oxidase 2, putative, expressed	1.22553	5e-05
LOC_Os10g41260	MYB family transcription factor, putative, expressed	1.22428	5e-05
LOC_Os03g05530	nodulin, putative, expressed	1.22229	5e-05
LOC_Os06g47130	C2 domain containing protein, expressed	1.22198	0.00105
LOC_Os05g47830	expressed protein	1.2216	0.00575
LOC_Os07g43580	MYB family transcription factor, putative, expressed	1.22115	0.0268
LOC_Os03g16020	hsp20/alpha crystallin family protein, putative, expressed	1.22043	0.01875
LOC_Os06g07200	syntaxin, putative, expressed	1.22032	0.0006
LOC_Os07g40974	NAD dependent epimerase/dehydratase family protein, putative, expressed	1.22014	0.02655
LOC_Os07g40450	expressed protein	1.21953	0.0001
LOC_Os02g06480	SCO1 protein homolog, mitochondrial precursor, putative, expressed	1.21819	0.0005
LOC_Os02g10700	OsFBL7 - F-box domain and LRR containing protein, expressed	1.21693	5e-05
LOC_Os10g40700	expansin precursor, putative, expressed	1.21612	0.01315
LOC_Os04g44950	short-chain dehydrogenase/reductase, putative, expressed	1.21542	5e-05
LOC_Os10g36703	CPuORF40 - conserved peptide uORF-containing transcript, expressed	1.21534	0.0002
LOC_Os05g02070	expressed protein	1.21531	0.0017
LOC_Os10g38040	lysM domain containing protein, putative, expressed	1.21498	0.0128
LOC_Os03g39610	chlorophyll A-B binding protein, putative, expressed	1.21353	5e-05
LOC_Os09g31050	cytosolic phospholipase A2 beta, putative, expressed	1.21353	0.0126
LOC_Os02g09390	cytochrome P450, putative, expressed	1.21342	0.00725
LOC_Os11g47710	SNF7 domain containing protein, putative, expressed	1.21175	5e-05
LOC_Os10g39920	expressed protein	1.21162	0.00035
LOC_Os04g31610	OsFBO3 - F-box and other domain containing protein, expressed	1.21142	0.0128
LOC_Os03g38590	secretory carrier-associated membrane protein 4, putative, expressed	1.21115	5e-05
LOC_Os07g28890	ethylene-responsive protein related, putative, expressed	1.20974	5e-05
LOC_Os03g26870	WD-40 repeat family protein, putative, expressed	1.20942	0.00015
LOC_Os01g12130	nodulin MtN3 family protein, putative, expressed	1.20861	0.0391
LOC_Os11g04910	ankyrin repeat domain containing protein, expressed	1.20638	0.0001
LOC_Os03g04610	expressed protein	1.20474	0.0004
LOC_Os06g43860	homeobox protein knotted-1, putative, expressed	1.2046	5e-05
LOC_Os10g41790	type II intron maturase protein, putative, expressed	1.20401	0.0003
LOC_Os02g04340	NIN-like protein 2, putative, expressed	1.20392	0.0003
LOC_Os02g40240	receptor kinase, putative, expressed	1.20348	0.00015
LOC_Os12g32470	expressed protein	1.20236	0.007
LOC_Os06g20310	expressed protein	1.202	0.0013
LOC_Os11g03390	FHA domain containing protein, putative, expressed	1.20121	0.0008
LOC_Os10g03540	ribosomal protein L7Ae, putative, expressed	1.20098	5e-05
LOC_Os01g03060	splicing factor, putative, expressed	1.1987	5e-05
LOC_Os03g11650	ATMAP70 protein, putative, expressed	1.19829	5e-05
LOC_Os09g28050	asparate aminotransferase, putative, expressed	1.19678	5e-05
LOC_Os05g27580	wound-induced protein WI12, putative, expressed	1.19662	0.01955
LOC_Os12g05890	expressed protein	1.19582	0.00385
LOC_Os01g09030	2-aminoethanethiol dioxygenase, putative, expressed	1.19562	0.0001
LOC_Os01g68510	peptide transporter PTR2, putative, expressed	1.19532	5e-05
LOC_Os05g43840	CAMK_KIN1/SNF1/Nim1_like.25 - CAMK includes calcium/calmodulin depedent protein kinases, expressed	1.19506	0.00785
LOC_Os06g06910	expressed protein	1.19494	0.0001
LOC_Os02g32620	PAN domain-containing protein At5g03700 precursor, putative, expressed	1.19464	0.007
LOC_Os04g32980	protein binding protein, putative, expressed	1.19454	0.00035
LOC_Os01g03144	white-brown complex homolog protein 7, putative, expressed	1.19391	0.0004
LOC_Os04g05650	expressed protein	1.19373	0.0057
LOC_Os11g04560	calmodulin-like protein 1, putative, expressed	1.19289	5e-05
LOC_Os08g10130	expressed protein	1.19147	0.0409
LOC_Os03g49210	BRCA1 C Terminus domain containing protein, expressed	1.19041	5e-05
LOC_Os05g41900	translation initiation factor SUI1, putative, expressed	1.19023	5e-05
LOC_Os03g18160	mitochondrial carrier protein, putative, expressed	1.19001	5e-05
LOC_Os06g47700	serine/threonine-protein kinase BRI1-like 2 precursor, putative, expressed	1.18929	0.0205
LOC_Os01g59620	histone-lysine N-methyltransferase, H3 lysine-9 specific SUVH1, putative, expressed	1.18836	5e-05
LOC_Os09g22510	expressed protein	1.18739	0.0002
LOC_Os04g44820	zinc finger, C3HC4 type domain containing protein, expressed	1.18569	5e-05
LOC_Os11g05550	expressed protein	1.18533	5e-05
LOC_Os01g58440	ligA, putative, expressed	1.1852	0.02745
LOC_Os04g43140	DEAD-box ATP-dependent RNA helicase, putative, expressed	1.18506	0.0001
LOC_Os02g09050	expressed protein	1.1841	5e-05
LOC_Os09g23650	FAM10 family protein, putative, expressed	1.18338	5e-05
LOC_Os03g13930	OsSub28 - Putative Subtilisin homologue, expressed	1.18266	0.0001
LOC_Os07g43400	SWIM zinc finger family protein, putative, expressed	1.18264	0.0244
LOC_Os12g42850	amino acid permease, putative, expressed	1.18262	5e-05
LOC_Os07g09310	thioredoxin, putative, expressed	1.18196	0.0023
LOC_Os05g46630	expressed protein	1.18047	0.0034
LOC_Os04g32850	basic proline-rich protein, putative, expressed	1.17882	5e-05
LOC_Os01g52290	expressed protein	1.17621	0.00025
LOC_Os11g44930	pentatricopeptide repeat domain containing protein, putative, expressed	1.17609	0.03385
LOC_Os06g13080	spotted leaf 11, putative, expressed	1.17603	0.00025
LOC_Os07g15270	RNA-binding region RNP-1, putative, expressed	1.17511	0.00245
LOC_Os07g06860	gibberellin receptor GID1L2, putative, expressed	1.17213	0.02455
LOC_Os07g43570	TKL_IRAK_DUF26-lc.25 - DUF26 kinases have homology to DUF26 containing loci, expressed	1.17122	5e-05
LOC_Os08g31810	RNA recognition motif containing protein, putative, expressed	1.16951	5e-05
LOC_Os10g38630	glutathione S-transferase, putative, expressed	1.16949	5e-05
LOC_Os01g55240	gibberellin 2-beta-dioxygenase, putative, expressed	1.1692	0.00015
LOC_Os03g39110	expressed protein	1.16873	0.01335
LOC_Os11g43900	translationally-controlled tumor protein, putative, expressed	1.16812	0.0022
LOC_Os06g21820	jasmonate O-methyltransferase, putative, expressed	1.16727	0.00845
LOC_Os05g08640	transferase family protein, putative, expressed	1.16677	0.0051
LOC_Os03g06970	tetratricopeptide repeat domain containing protein, expressed	1.1666	0.00725
LOC_Os07g48630	ethylene-insensitive 3, putative, expressed	1.16656	5e-05
LOC_Os02g18000	disease resistance protein RGA2, putative, expressed	1.1663	0.0144
LOC_Os11g43520	OsGrx_C17 - glutaredoxin subgroup III, expressed	1.16423	0.00065
LOC_Os01g65900	chitin-inducible gibberellin-responsive protein, putative, expressed	1.16393	5e-05
LOC_Os04g50790	RNA recognition motif, putative, expressed	1.16353	0.0001
LOC_Os05g23440	solute carrier family 35 member F1, putative, expressed	1.1631	0.016
LOC_Os06g46970	wound induced protein, putative, expressed	1.16306	5e-05
LOC_Os05g31020	eukaryotic peptide chain release factor subunit 1-1, putative, expressed	1.163	0.0233
LOC_Os10g34720	LOI1, putative, expressed	1.16215	0.0483
LOC_Os11g40760	expressed protein	1.162	5e-05
LOC_Os01g27160	cullin, putative, expressed	1.16168	0.00425
LOC_Os09g33930	farnesyltransferase/geranylgeranyltransferase type-1 subunitalpha, putative, expressed	1.1607	5e-05
LOC_Os01g13390	expressed protein	1.1607	0.00865
LOC_Os11g38500	OsFBDUF62 - F-box and DUF domain containing protein, expressed	1.15993	0.0036
LOC_Os04g52950	nitrate-induced NOI protein, expressed	1.15847	0.0023
LOC_Os04g41620	CHIT2 - Chitinase family protein precursor, expressed	1.15792	5e-05
LOC_Os10g35070	alpha-galactosidase precursor, putative, expressed	1.15734	5e-05
LOC_Os02g14980	calcium-binding EF hand family protein, putative, expressed	1.15706	0.0325
LOC_Os02g56130	PCNA - Putative DNA replicative polymerase clamp, expressed	1.15688	5e-05
LOC_Os04g51680	expressed protein	1.15667	5e-05
LOC_Os10g02300	uncharacterized Cys-rich domain containing protein, putative, expressed	1.15646	0.00255
LOC_Os04g37904	protein phosphatase 2C, putative, expressed	1.15607	0.0001
LOC_Os04g48360	expressed protein	1.15576	0.00095
LOC_Os06g49520	arogenate dehydrogenase 1, chloroplast precursor, putative, expressed	1.15539	0.0002
LOC_Os07g29320	rRNA-processing protein EBP2, putative, expressed	1.1552	5e-05
LOC_Os01g19380	pentatricopeptide, putative, expressed	1.15434	0.04805
LOC_Os12g34500	expressed protein	1.15384	0.01105
LOC_Os02g37160	heavy metal transport/detoxification protein, putative, expressed	1.15144	0.01165
LOC_Os01g59900	expressed protein	1.15028	0.00025
LOC_Os11g40420	expressed protein	1.14995	0.0053
LOC_Os09g10204	expressed protein	1.14966	5e-05
LOC_Os12g44250	vesicle-associated membrane protein, putative, expressed	1.14947	0.0255
LOC_Os03g13590	potyvirus VPg interacting protein, putative, expressed	1.14807	5e-05
LOC_Os10g28000	glutathione reductase, putative, expressed	1.14747	0.0225
LOC_Os06g11600	growth regulator related protein, putative, expressed	1.14722	0.01705
LOC_Os09g39960	dynamin family protein, putative, expressed	1.14588	0.011
LOC_Os09g28000	OsSigP6 - Putative Type I Signal Peptidase homologue; employs a putative Ser/Lys catalytic dyad, expressed	1.14547	5e-05
LOC_Os10g35830	expressed protein	1.1453	0.0018
LOC_Os03g58920	galactosyltransferase family protein, putative, expressed	1.14489	5e-05
LOC_Os08g44520	peptidyl-prolyl cis-trans isomerase, putative, expressed	1.14489	5e-05
LOC_Os06g36910	pentatricopeptide, putative, expressed	1.14455	0.00015
LOC_Os10g29180	MBTB47 - Bric-a-Brac, Tramtrack, Broad Complex BTB domain with Meprin and TRAF Homology MATH domain, expressed	1.14254	0.0016
LOC_Os03g53050	WRKY121, expressed	1.1389	5e-05
LOC_Os12g04360	calmodulin-like protein 1, putative, expressed	1.13838	0.00405
LOC_Os06g14870	expressed protein	1.13744	0.0463
LOC_Os02g13960	spotted leaf 11, putative, expressed	1.13624	5e-05
LOC_Os07g33120	expressed protein	1.13571	0.0007
LOC_Os09g18594	protein kinase domain containing protein, expressed	1.13537	0.0001
LOC_Os04g40680	expressed protein	1.13528	0.02285
LOC_Os01g05940	receptor kinase, putative, expressed	1.13527	0.0183
LOC_Os03g34280	expressed protein	1.13241	0.0016
LOC_Os09g37040	DUF630/DUF632 domains containing protein, putative, expressed	1.13197	0.0397
LOC_Os02g01350	expressed protein	1.13028	5e-05
LOC_Os04g42430	EF hand family protein, putative, expressed	1.12877	5e-05
LOC_Os03g52040	OsSCP19 - Putative Serine Carboxypeptidase homologue, expressed	1.12851	5e-05
LOC_Os01g45860	GRAS family transcription factor domain containing protein, expressed	1.1278	0.0014
LOC_Os08g35930	OsFBL50 - F-box domain and LRR containing protein, expressed	1.12722	0.0002
LOC_Os01g50070	multidrug resistance protein 1, putative, expressed	1.1272	0.0001
LOC_Os03g59100	pheophorbide a oxygenase, chloroplast precursor, putative, expressed	1.12667	0.00125
LOC_Os01g60280	ATP binding protein, putative, expressed	1.12562	0.0002
LOC_Os06g49250	peptide transporter PTR2, putative, expressed	1.12542	0.0009
LOC_Os01g57910	KH domain containing protein, putative, expressed	1.12524	0.00055
LOC_Os08g06630	RNA polymerase sigma factor, putative, expressed	1.1247	0.00015
LOC_Os10g06760	receptor-like protein kinase precursor, putative, expressed	1.12316	0.00135
LOC_Os07g04730	expressed protein	1.12281	0.01975
LOC_Os04g43310	expressed protein	1.12279	0.0011
LOC_Os01g65510	OsFBX31 - F-box domain containing protein, expressed	1.12171	0.00275
LOC_Os07g18944	expressed protein	1.12143	0.00015
LOC_Os10g07400	disease resistance RPP13-like protein 1, putative, expressed	1.12105	0.0011
LOC_Os01g68310	sas10/Utp3 family protein, expressed	1.11791	0.00115
LOC_Os06g49680	expressed protein	1.11776	5e-05
LOC_Os01g10400	expressed protein	1.11766	5e-05
LOC_Os12g07310	citrate-binding protein precursor, putative, expressed	1.11747	0.0056
LOC_Os02g45054	ZOS2-15 - C2H2 zinc finger protein, expressed	1.11719	0.00025
LOC_Os03g03790	AMP-binding domain containing protein, expressed	1.11706	0.00105
LOC_Os03g02420	KH domain containing protein, putative, expressed	1.11667	5e-05
LOC_Os02g46560	helix-loop-helix DNA-binding protein, putative, expressed	1.11635	0.01685
LOC_Os02g11960	ABC transporter, ATP-binding protein, putative, expressed	1.11603	0.0139
LOC_Os04g51560	WRKY68, expressed	1.11469	5e-05
LOC_Os04g51950	serine/threonine-protein kinase HT1, putative, expressed	1.11453	0.0467
LOC_Os04g45210	peroxisomal biogenesis factor 11, putative, expressed	1.11446	0.0406
LOC_Os03g19190	TOPBP1C - Similar to DNA replication protein TOPBP1 from, expressed	1.11326	0.0021
LOC_Os09g25090	CAMK_KIN1/SNF1/Nim1_like.34 - CAMK includes calcium/calmodulin depedent protein kinases, expressed	1.11312	5e-05
LOC_Os08g31780	MLA1, putative, expressed	1.11283	0.01725
LOC_Os06g41480	vrga1, putative, expressed	1.11236	0.00065
LOC_Os03g11874	expressed protein	1.11204	0.04595
LOC_Os07g48500	stress responsive protein, putative, expressed	1.11142	0.0001
LOC_Os02g54140	hsp20/alpha crystallin family protein, putative, expressed	1.1109	0.0311
LOC_Os04g32110	ACT domain containing protein, expressed	1.11073	5e-05
LOC_Os01g03690	TKL_IRAK_DUF26-lg.1 - DUF26 kinases have homology to DUF26 containing loci, expressed	1.10902	5e-05
LOC_Os07g34740	NUC153 domain containing protein, expressed	1.1084	5e-05
LOC_Os06g23800	flavin-containing monooxygenase family protein, putative, expressed	1.10797	0.00725
LOC_Os06g29700	OsFBD11 - F-box and FBD domain containing protein, expressed	1.10782	0.04285
LOC_Os05g43310	photosystem II reaction center W protein, chloroplast precursor, putative, expressed	1.10681	0.01755
LOC_Os08g42940	expressed protein	1.10663	0.01505
LOC_Os06g06180	transferase family protein, putative, expressed	1.10499	0.024
LOC_Os01g50970	expressed protein	1.10431	0.0034
LOC_Os07g47450	flowering promoting factor-like 1, putative, expressed	1.10305	0.01835
LOC_Os12g43490	thaumatin, putative, expressed	1.10301	0.0073
LOC_Os10g30560	UDP-glucoronosyl and UDP-glucosyl transferase domain containing protein, expressed	1.1021	0.00375
LOC_Os01g40120	expressed protein	1.10172	0.04215
LOC_Os02g47650	universal stress protein domain containing protein, putative, expressed	1.10091	0.0215
LOC_Os02g35180	OsRR2 type-A response regulator, expressed	1.10062	5e-05
LOC_Os07g41180	RNA-binding protein-like, putative, expressed	1.09994	0.0001
LOC_Os02g49440	dof zinc finger domain containing protein, putative, expressed	1.09919	0.0002
LOC_Os02g35770	homeobox associated leucine zipper, putative, expressed	1.0991	0.00235
LOC_Os03g19570	fip1 motif family protein, expressed	1.09878	0.0057
LOC_Os03g12470	OsWAK25 - OsWAK receptor-like protein kinase, expressed	1.09747	0.00265
LOC_Os09g27040	GEX1, putative, expressed	1.09664	0.0425
LOC_Os11g47800	spo0B-associated GTP-binding protein, putative, expressed	1.09657	0.00595
LOC_Os05g50690	pentatricopeptide, putative, expressed	1.09649	0.04105
LOC_Os04g54630	expressed protein	1.09645	5e-05
LOC_Os01g72000	armadillo repeat-containing protein, putative, expressed	1.09616	0.0001
LOC_Os10g30610	white-brown complex homolog protein, putative, expressed	1.09598	0.00085
LOC_Os03g11960	copper/zinc superoxide dismutase, putative, expressed	1.09586	5e-05
LOC_Os11g01180	ulp1 protease family protein, putative, expressed	1.09568	0.00225
LOC_Os04g39100	peroxidase precursor, putative, expressed	1.09413	5e-05
LOC_Os04g56240	lipase, putative, expressed	1.09311	0.0133
LOC_Os04g20330	UDP-glucoronosyl/UDP-glucosyl transferase, putative, expressed	1.09279	0.0182
LOC_Os02g12030	receptor-like protein kinase precursor, putative, expressed	1.09224	0.03355
LOC_Os09g36220	response regulator receiver domain containing protein, expressed	1.09219	5e-05
LOC_Os02g19770	eukaryotic translation initiation factor 1A, putative, expressed	1.09215	5e-05
LOC_Os01g66100	gibberellin 20 oxidase 2, putative, expressed	1.09112	0.00105
LOC_Os01g70710	heavy metal-associated domain containing protein, expressed	1.08999	5e-05
LOC_Os02g39630	iron-stress related protein, putative, expressed	1.08967	5e-05
LOC_Os02g29150	OsFBO11 - F-box and other domain containing protein, expressed	1.08906	0.00425
LOC_Os05g39610	exo70 exocyst complex subunit domain containing protein, expressed	1.089	5e-05
LOC_Os01g42280	pentatricopeptide, putative, expressed	1.08897	0.01385
LOC_Os06g21580	expressed protein	1.08831	0.00015
LOC_Os06g04600	Brix domain containing protein, putative, expressed	1.08807	5e-05
LOC_Os02g48860	aspartic proteinase nepenthesin-2 precursor, putative, expressed	1.08775	0.0034
LOC_Os11g46000	von Willebrand factor type A domain containing protein, putative, expressed	1.08708	0.0011
LOC_Os09g36520	ki1 protein, putative, expressed	1.08593	0.0001
LOC_Os12g04500	response regulator receiver domain containing protein, expressed	1.08485	0.0003
LOC_Os09g13890	calmodulin binding protein, putative, expressed	1.08402	0.03375
LOC_Os04g41830	myb-like DNA-binding domain containing protein, expressed	1.08398	0.0474
LOC_Os06g48750	DEAD-box ATP-dependent RNA helicase, putative, expressed	1.08344	0.0003
LOC_Os09g25880	expressed protein	1.08316	0.0001
LOC_Os05g36290	actin, putative, expressed	1.08254	0.0001
LOC_Os05g34230	disease resistance protein RGA3, putative, expressed	1.08253	0.0001
LOC_Os11g47809	metallothionein, putative, expressed	1.0822	0.00055
LOC_Os10g33990	DUF584 domain containing protein, putative, expressed	1.08145	5e-05
LOC_Os02g57070	3-5 exoribonuclease CSL4, putative, expressed	1.08037	0.0068
LOC_Os09g02710	CBS domain containing membrane protein, putative, expressed	1.07917	5e-05
LOC_Os06g44190	expressed protein	1.07913	0.0477
LOC_Os04g41040	DNA-directed RNA polymerases I, II, and III subunit RPABC1, putative, expressed	1.07906	0.01055
LOC_Os05g36350	pentatricopeptide, putative, expressed	1.07902	0.01495
LOC_Os03g52620	expressed protein	1.07883	0.0331
LOC_Os04g55420	leucine-rich repeat family protein, putative, expressed	1.07783	0.0394
LOC_Os09g01610	clumping factor B, putative, expressed	1.0777	0.0047
LOC_Os09g38320	phytoene synthase, chloroplast precursor, putative, expressed	1.07759	0.00015
LOC_Os01g16930	presenilin, putative, expressed	1.07735	0.00065
LOC_Os11g34460	OsFBO10 - F-box and other domain containing protein, expressed	1.07695	5e-05
LOC_Os09g14410	expressed protein	1.07694	0.00165
LOC_Os08g04440	RNA recognition motif containing protein, putative, expressed	1.07643	0.0001
LOC_Os05g41060	ADP-ribosylation factor, putative, expressed	1.07596	0.00225
LOC_Os01g56850	expressed protein	1.07509	0.0009
LOC_Os01g12464	CHCH domain containing protein, expressed	1.07479	0.017
LOC_Os11g02424	LTPL9 - Protease inhibitor/seed storage/LTP family protein precursor, expressed	1.07467	0.00075
LOC_Os05g10625	expressed protein	1.07445	0.01745
LOC_Os12g10280	aquaporin protein, putative, expressed	1.07443	0.0034
LOC_Os11g09680	expressed protein	1.07296	0.00475
LOC_Os04g42444	expressed protein	1.0727	0.0152
LOC_Os03g53170	pentatricopeptide, putative, expressed	1.07236	0.00025
LOC_Os12g40419	protein kinase domain containing protein, expressed	1.07234	0.01075
LOC_Os03g22740	nucleolar protein NOP5-1, putative, expressed	1.07098	0.00015
LOC_Os05g41590	glycerol-3-phosphate dehydrogenase, putative, expressed	1.07074	0.00045
LOC_Os09g39700	expressed protein	1.07015	0.0445
LOC_Os09g23370	proline-rich protein 6, putative, expressed	1.07001	5e-05
LOC_Os07g41460	sulfotransferase domain containing protein, expressed	1.06993	0.00915
LOC_Os11g06680	expressed protein	1.06989	0.00155
LOC_Os07g29224	expressed protein	1.06979	5e-05
LOC_Os03g05910	expressed protein	1.069	0.00035
LOC_Os01g18220	expressed protein	1.0681	0.04125
LOC_Os01g71094	basic 7S globulin 2 precursor, putative, expressed	1.06789	0.001
LOC_Os05g48390	ubiquitin conjugating enzyme protein, putative, expressed	1.06758	0.00025
LOC_Os11g36450	OsFBO15 - F-box and other domain containing protein, expressed	1.06714	0.0008
LOC_Os08g38010	expressed protein	1.06674	0.01505
LOC_Os01g68020	BTBZ2 - Bric-a-Brac, Tramtrack, and Broad Complex BTB domain with TAZ zinc finger and Calmodulin-binding domains, expressed	1.06578	0.0001
LOC_Os06g33530	protein phosphatase 2C, putative, expressed	1.06502	0.0206
LOC_Os09g02000	expressed protein	1.0641	0.04965
LOC_Os11g41170	disease resistance protein RPM1, putative, expressed	1.06377	0.00065
LOC_Os01g52240	chlorophyll A-B binding protein, putative, expressed	1.06358	0.00395
LOC_Os04g41680	CHIT3 - Chitinase family protein precursor, expressed	1.06268	0.001
LOC_Os01g48320	transcription factor like protein, putative, expressed	1.06168	5e-05
LOC_Os01g55960	pentatricopeptide, putative, expressed	1.06118	0.00955
LOC_Os11g06670	expressed protein	1.06017	0.0049
LOC_Os03g56250	LRR receptor-like protein kinase, putative, expressed	1.06004	0.00655
LOC_Os01g13300	B3 DNA binding domain containing protein, expressed	1.05907	0.0029
LOC_Os10g36580	UP-9A, putative, expressed	1.05858	0.01475
LOC_Os03g56060	CSLC9 - cellulose synthase-like family C, expressed	1.05838	5e-05
LOC_Os06g04680	expressed protein	1.05636	0.0001
LOC_Os05g08730	early fruit mRNA, putative, expressed	1.0561	0.00705
LOC_Os03g19920	expressed protein	1.05515	0.02645
LOC_Os03g52860	lipoxygenase, putative, expressed	1.05496	5e-05
LOC_Os11g43320	NBS-LRR type disease resistance protein, putative, expressed	1.05324	0.00095
LOC_Os09g25150	cinnamoyl-CoA reductase, putative, expressed	1.05256	0.00035
LOC_Os01g01610	IscA-like iron-sulfur assembly protein, mitochondrial precursor, putative, expressed	1.05196	0.0291
LOC_Os04g49250	UDP-glucose/GDP-mannose dehydrogenase family, central domain containing protein, expressed	1.0517	0.0307
LOC_Os04g24220	OsWAK32 - OsWAK receptor-like protein kinase, expressed	1.05131	0.03695
LOC_Os06g15660	retrotransposon protein, putative, unclassified, expressed	1.05023	0.0036
LOC_Os06g03520	DUF581 domain containing protein, expressed	1.04976	5e-05
LOC_Os09g22000	hydrolase, HAD superfamily, Cof family, putative, expressed	1.04822	0.04095
LOC_Os11g16970	carnitine racemase like protein, putative, expressed	1.048	0.02065
LOC_Os10g42760	PPR repeat domain containing protein, putative, expressed	1.04784	0.0191
LOC_Os02g06570	CAMK_KIN1/SNF1/Nim1_like.13 - CAMK includes calcium/calmodulin depedent protein kinases, expressed	1.0466	0.00085
LOC_Os01g09830	OsGrx_A2 - glutaredoxin subgroup III, expressed	1.04626	0.003
LOC_Os11g17954	transposon protein, putative, Pong sub-class, expressed	1.04616	0.02285
LOC_Os11g10520	dehydrogenase, putative, expressed	1.04499	0.0006
LOC_Os07g09814	OsFBX221 - F-box domain containing protein, expressed	1.04369	5e-05
LOC_Os10g39860	expressed protein	1.04366	0.0001
LOC_Os04g54350	SPRY-domain containing protein, putative, expressed	1.04341	0.00055
LOC_Os03g03034	flavonol synthase/flavanone 3-hydroxylase, putative, expressed	1.04304	0.00095
LOC_Os08g34740	SGT1 protein, putative, expressed	1.04162	0.0006
LOC_Os02g08230	WAX2, putative, expressed	1.04003	0.0057
LOC_Os01g63710	CDC6 - Putative DNA replication initiation protein, expressed	1.03994	0.0413
LOC_Os01g04409	OsWAK1 - OsWAK receptor-like cytoplasmic kinase OsWAK-RLCK, expressed	1.03969	0.0223
LOC_Os05g49684	expressed protein	1.03936	0.02925
LOC_Os04g09810	riboflavin biosynthesis protein ribD, putative, expressed	1.03922	0.0266
LOC_Os01g56460	mitochondrial glycoprotein, putative, expressed	1.03914	0.001
LOC_Os08g10430	NBS-LRR disease resistance protein, putative, expressed	1.03691	0.047
LOC_Os04g28250	cysteine proteinase inhibitor precursor, putative, expressed	1.03592	0.0002
LOC_Os04g57810	GA18008-PA, putative, expressed	1.03554	0.001
LOC_Os01g42990	PPR repeat domain containing protein, putative, expressed	1.0353	0.00135
LOC_Os01g47262	AMSH-like protease, putative, expressed	1.03482	0.00015
LOC_Os05g47880	hypro1, putative, expressed	1.03419	0.00935
LOC_Os07g31430	phosphate-induced protein 1 conserved region domain containing protein, expressed	1.03324	0.01925
LOC_Os11g44680	calmodulin binding protein, putative, expressed	1.03316	0.03225
LOC_Os07g17250	disease resistance RPP13-like protein 1, putative, expressed	1.03237	0.0001
LOC_Os01g68060	copine, putative, expressed	1.03168	0.00015
LOC_Os09g10780	expressed protein	1.02954	0.0435
LOC_Os12g39290	expressed protein	1.02834	0.03515
LOC_Os01g04010	expressed protein	1.02816	5e-05
LOC_Os01g51790	expressed protein	1.02769	0.0497
LOC_Os03g53910	tetratricopeptide repeat domain containing protein, expressed	1.02735	0.00385
LOC_Os01g58890	cysteine proteinase inhibitor precursor protein, putative, expressed	1.02621	0.0001
LOC_Os03g52940	expressed protein	1.02601	0.0378
LOC_Os06g23290	phosphatidylinositol 3- and 4-kinase family protein, putative, expressed	1.02541	0.0002
LOC_Os09g32040	no apical meristem protein, putative, expressed	1.0254	0.00015
LOC_Os09g26999	keratin-associated protein 5-4, putative, expressed	1.02522	0.0008
LOC_Os03g06240	YT521-B-like family domain containing protein, expressed	1.02518	0.00185
LOC_Os05g02130	ankyrin repeat domain-containing protein 28, putative, expressed	1.02495	0.0015
LOC_Os01g11230	SOUL heme-binding protein, putative, expressed	1.02424	0.00055
LOC_Os01g10440	xylosyltransferase, putative, expressed	1.02376	0.0477
LOC_Os03g11590	integral membrane protein, putative, expressed	1.02327	0.0001
LOC_Os04g58800	ubiquitin-conjugating enzyme, putative, expressed	1.02295	0.0001
LOC_Os01g52530	phosphoribosyl transferase, putative, expressed	1.02288	0.0003
LOC_Os02g48780	IQ calmodulin-binding and BAG domain containing protein, putative, expressed	1.02267	0.00035
LOC_Os06g02019	cytochrome P450, putative, expressed	1.02104	0.04495
LOC_Os05g12330	uncharacterized protein KIAA1310, putative, expressed	1.0205	0.0472
LOC_Os05g02040	RPA1C - Putative single-stranded DNA binding complex subunit 1, expressed	1.02035	0.0016
LOC_Os07g23900	OsFBX234 - F-box domain containing protein, expressed	1.01985	0.0054
LOC_Os05g38140	basic helix-loop-helix DND-binding domain containing protein, expressed	1.01942	0.00015
LOC_Os01g13460	helix-loop-helix DNA-binding domain containing protein, expressed	1.01798	0.0001
LOC_Os05g37130	glycosyl hydrolases family 17, putative, expressed	1.01753	0.00015
LOC_Os09g08430	ribosomal protein L22, putative, expressed	1.01721	0.00035
LOC_Os03g07530	OsFBK12 - F-box domain and kelch repeat containing protein, expressed	1.0159	0.0002
LOC_Os05g39800	NFD4, putative, expressed	1.01514	0.00035
LOC_Os10g29470	dehydrogenase, putative, expressed	1.01493	0.0121
LOC_Os01g59320	expressed protein	1.01469	0.0111
LOC_Os10g36950	DUF677 domain containing protein, putative, expressed	1.01459	0.00015
LOC_Os01g04160	expressed protein	1.01311	0.0037
LOC_Os05g39350	PMR5, putative, expressed	1.01219	0.0002
LOC_Os03g22890	GTPase of unknown function domain containing protein, putative, expressed	1.01191	5e-05
LOC_Os06g16290	ribosomal protein L7Ae, putative, expressed	1.01169	0.0004
LOC_Os12g02330	LTPL13 - Protease inhibitor/seed storage/LTP family protein precursor, expressed	1.01054	0.0029
LOC_Os11g17930	expressed protein	1.01052	0.0002
LOC_Os09g20350	ethylene-responsive transcription factor, putative, expressed	1.0099	0.0002
LOC_Os06g48060	ABC transporter, ATP-binding protein, putative, expressed	1.00976	0.00235
LOC_Os01g54700	retrotransposon protein, putative, unclassified, expressed	1.00969	0.00105
LOC_Os05g42120	heat shock protein, putative, expressed	1.00969	0.00415
LOC_Os03g42770	expressed protein	1.00954	0.0012
LOC_Os05g39380	zinc finger, C3HC4 type domain containing protein, expressed	1.00935	0.00025
LOC_Os05g40000	expressed protein	1.00935	0.0441
LOC_Os07g47040	expressed protein	1.00883	0.00085
LOC_Os02g47110	ADP-ribosylation factor, putative, expressed	1.00842	0.0013
LOC_Os02g04270	DNA polymerase V, putative, expressed	1.00833	0.00155
LOC_Os06g44140	transmembrane 9 superfamily member, putative, expressed	1.00792	0.00015
LOC_Os02g52770	expressed protein	1.00781	0.0002
LOC_Os10g31290	expressed protein	1.0078	0.0362
LOC_Os09g27990	annexin, putative, expressed	1.0074	0.00075
LOC_Os02g38804	protein phosphatase 2C containing protein, expressed	1.0071	0.01055
LOC_Os02g55310	pentatricopeptide, putative, expressed	1.007	0.02935
LOC_Os06g23684	tyrosine aminotransferase, putative, expressed	1.00692	0.0294
LOC_Os05g42300	NAF1 domain containing protein, expressed	1.00677	0.0007
LOC_Os12g01574	expressed protein	1.00649	0.03325
LOC_Os11g37090	pumilio-family RNA binding repeat domain containing protein, expressed	1.00606	0.04645
LOC_Os11g01330	expressed protein	1.00494	0.00015
LOC_Os05g40770	leucine-rich repeat family protein, putative, expressed	1.00348	0.01855
LOC_Os05g48280	expressed protein	1.00341	0.00035
LOC_Os01g05650	metallothionein, putative, expressed	1.00339	0.00185
LOC_Os08g09340	bromodomain containing protein, expressed	1.00272	5e-05
LOC_Os09g25850	WAX2, putative, expressed	1.0024	0.00395
LOC_Os11g11500	serpin domain containing protein, putative, expressed	1.00172	0.0495
LOC_Os01g39840	expressed protein	1.00158	0.0022
LOC_Os01g62290	DnaK family protein, putative, expressed	1.0015	0.0002
LOC_Os02g10390	chlorophyll A-B binding protein, putative, expressed	1.00133	0.0008
LOC_Os02g54820	trehalose-6-phosphate synthase, putative, expressed	1.00093	0.00025
LOC_Os08g36110	ZOS8-06 - C2H2 zinc finger protein, expressed	1.00075	0.00025
LOC_Os11g09310	zinc finger CCHC domain-containing protein 10, putative, expressed	1.00057	5e-05
LOC_Os03g47500	zinc finger, C3HC4 type domain containing protein, expressed	1.00057	0.00025
LOC_Os10g35680	acetyltransferase, GNAT family, putative, expressed	1.00003	0.0359
LOC_Os04g40950	glyceraldehyde-3-phosphate dehydrogenase, putative, expressed	-1.00021	0.00065
LOC_Os10g39950	viral A-type inclusion protein repeat containing protein, expressed	-1.00031	0.0468
LOC_Os07g23200	F-actin-capping protein subunit alpha, putative, expressed	-1.00043	0.0024
LOC_Os11g22404	protein phosphatase 2C, putative, expressed	-1.00222	0.00535
LOC_Os08g14230	villin, putative, expressed	-1.00235	0.0001
LOC_Os01g46070	lactate/malate dehydrogenase, putative, expressed	-1.0029	0.0004
LOC_Os01g67290	cyclin-related protein, putative, expressed	-1.00313	0.00075
LOC_Os05g49810	armadillo/beta-catenin-like repeat containing protein, expressed	-1.0037	0.0016
LOC_Os01g26970	expressed protein	-1.00389	0.00235
LOC_Os05g01230	zinc finger, C3HC4 type domain containing protein, expressed	-1.0039	0.00535
LOC_Os07g46340	methyltransferase, putative, expressed	-1.00396	0.0003
LOC_Os02g49986	MYB family transcription factor, putative, expressed	-1.00406	0.00765
LOC_Os02g39080	expressed protein	-1.00438	0.00205
LOC_Os01g24680	3-hydroxyacyl-CoA dehydrogenase, putative, expressed	-1.00678	0.00165
LOC_Os01g73024	expressed protein	-1.00709	0.0009
LOC_Os01g55780	glycerophosphoryl diester phosphodiesterase family protein, putative, expressed	-1.00813	5e-05
LOC_Os10g37260	fringe-related protein, putative, expressed	-1.00838	0.0168
LOC_Os02g10690	targeting protein for Xklp2, putative, expressed	-1.00847	0.00015
LOC_Os04g37550	aspartic proteinase nepenthesin-2 precursor, putative, expressed	-1.00849	0.00025
LOC_Os06g05180	coatomer subunit beta, putative, expressed	-1.00865	0.0008
LOC_Os02g10850	OsFBK3 - F-box domain and kelch repeat containing protein, expressed	-1.0093	0.0036
LOC_Os01g61880	respiratory burst oxidase, putative, expressed	-1.00958	0.0271
LOC_Os07g43700	lactate/malate dehydrogenase, putative, expressed	-1.00988	0.00175
LOC_Os06g43030	protein kinase domain containing protein, expressed	-1.0101	0.00245
LOC_Os03g50480	phosphoglucomutase, putative, expressed	-1.01035	0.00075
LOC_Os02g37830	protein kinase domain containing protein, expressed	-1.01087	0.0002
LOC_Os02g55560	protein phosphatase 2C, putative, expressed	-1.01153	0.00455
LOC_Os01g17150	plastid-specific 50S ribosomal protein 5, chloroplast precursor, putative, expressed	-1.01155	0.00015
LOC_Os01g32964	protein phosphotase protein, putative, expressed	-1.01179	0.00195
LOC_Os10g35010	ATTIC110/TIC110, putative, expressed	-1.01306	0.0134
LOC_Os01g71320	hexokinase, putative, expressed	-1.01395	0.0015
LOC_Os03g03360	ribosomal protein L5, putative, expressed	-1.01404	5e-05
LOC_Os02g15870	molybdenum cofactor biosynthesis protein 1, putative, expressed	-1.01547	0.0044
LOC_Os05g45930	IQ calmodulin-binding motif family protein, putative, expressed	-1.0167	0.00015
LOC_Os07g39800	transcription repressor HOTR, putative, expressed	-1.0167	0.00015
LOC_Os04g54640	peptidase, cysteine peptidase active site, putative, expressed	-1.01689	0.0316
LOC_Os09g06230	serine/threonine-protein kinase 16, putative, expressed	-1.01745	0.00015
LOC_Os03g63760	glycosyl hydrolases family 16, putative, expressed	-1.01904	0.00015
LOC_Os07g01890	expressed protein	-1.01911	0.00135
LOC_Os01g15399	expressed protein	-1.02087	0.047
LOC_Os10g37230	expressed protein	-1.02145	0.0004
LOC_Os03g50970	retrotransposon protein, putative, Ty1-copia subclass, expressed	-1.022	0.0001
LOC_Os08g34970	conserved oligomeric Golgi complex component 3, putative, expressed	-1.02224	0.0002
LOC_Os01g62420	triosephosphate isomerase, cytosolic, putative, expressed	-1.02279	0.00015
LOC_Os08g14220	expressed protein	-1.02742	0.0118
LOC_Os03g61700	expressed protein	-1.02795	0.031
LOC_Os02g21090	CPuORF33 - conserved peptide uORF-containing transcript, expressed	-1.02827	0.0003
LOC_Os03g27990	STRUBBELIG-RECEPTOR FAMILY 7 precursor, putative, expressed	-1.02873	0.00015
LOC_Os05g49060	uncharacterized protein ycf23, putative, expressed	-1.02882	0.0002
LOC_Os03g43470	pentatricopeptide, putative, expressed	-1.02933	0.0445
LOC_Os09g35720	generative cell specific-1, putative, expressed	-1.02952	0.0349
LOC_Os04g43490	CK1_CaseinKinase_1.7 - CK1 includes the casein kinase 1 kinases, expressed	-1.02964	0.0004
LOC_Os10g30054	ENT domain containing protein, expressed	-1.0303	0.0023
LOC_Os02g04924	retrotransposon protein, putative, unclassified, expressed	-1.03083	0.0332
LOC_Os06g43960	expressed protein	-1.03091	0.0108
LOC_Os06g34830	amino acid permease family protein, putative, expressed	-1.03091	0.0197
LOC_Os03g30130	phospholipase C, putative, expressed	-1.03169	0.00275
LOC_Os10g25450	OsSub60 - Putative Subtilisin homologue, expressed	-1.03303	0.0026
LOC_Os04g20210	expressed protein	-1.03338	0.00125
LOC_Os03g45280	dehydrin, putative, expressed	-1.03376	0.00015
LOC_Os07g32020	UDP-glucoronosyl and UDP-glucosyl transferase domain containing protein, expressed	-1.03397	0.00015
LOC_Os02g26390	expressed protein	-1.03433	0.0308
LOC_Os08g10300	SHR5-receptor-like kinase, putative, expressed	-1.0347	5e-05
LOC_Os01g74200	protein kinase domain containing protein, expressed	-1.03473	0.0164
LOC_Os03g53300	expressed protein	-1.035	0.00045
LOC_Os08g05660	expressed protein	-1.0351	0.0001
LOC_Os04g58580	phosphomannomutase, putative, expressed	-1.03861	5e-05
LOC_Os03g56330	expressed protein	-1.03869	0.0305
LOC_Os03g22040	expressed protein	-1.03978	0.0238
LOC_Os09g07830	acetyl-CoA acetyltransferase, cytosolic, putative, expressed	-1.03988	0.00025
LOC_Os03g60340	leaf senescence related protein, putative, expressed	-1.04028	0.0009
LOC_Os08g21330	formamidopyrimidine-DNA glycosylase, putative, expressed	-1.0406	0.0419
LOC_Os01g60700	serine/threonine-protein kinase NAK, putative, expressed	-1.04139	0.0001
LOC_Os04g56520	alpha-1,4-glucan-protein synthase, putative, expressed	-1.04141	0.00015
LOC_Os03g43410	OsIAA12 - Auxin-responsive Aux/IAA gene family member, expressed	-1.04268	0.0003
LOC_Os03g02270	expressed protein	-1.04385	5e-05
LOC_Os05g07650	transmembrane 9 superfamily member, putative, expressed	-1.04402	0.00035
LOC_Os02g01150	erythronate-4-phosphate dehydrogenase domain containing protein, expressed	-1.04454	0.00035
LOC_Os08g07890	NB-ARC domain containing protein, expressed	-1.0447	0.0173
LOC_Os01g72630	expressed protein	-1.04827	0.0009
LOC_Os02g15594	protein phosphatase 2C, putative, expressed	-1.04832	5e-05
LOC_Os01g66330	ATP-dependent Clp protease ATP-binding subunit clpX, putative, expressed	-1.04866	0.0004
LOC_Os02g46660	SNARE associated Golgi protein, putative, expressed	-1.04893	0.00085
LOC_Os08g31940	expressed protein	-1.05086	0.00035
LOC_Os12g31850	ureide permease, putative, expressed	-1.05312	5e-05
LOC_Os06g01500	IQ calmodulin-binding motif family protein, putative, expressed	-1.0532	5e-05
LOC_Os12g44340	ATMAP70 protein, putative, expressed	-1.0534	0.0003
LOC_Os09g32840	nucleotide pyrophosphatase/phosphodiesterase, putative, expressed	-1.05368	0.0148
LOC_Os03g38790	expressed protein	-1.05408	0.0002
LOC_Os11g11100	bZIP transcription factor domain containing protein, expressed	-1.0547	0.00015
LOC_Os07g18720	tetratricopeptide repeat containing protein, putative, expressed	-1.05542	0.00475
LOC_Os04g35580	expressed protein	-1.05593	0.00075
LOC_Os04g53210	hydroxyacid oxidase 1, putative, expressed	-1.05597	0.0001
LOC_Os07g28610	expressed protein	-1.05704	5e-05
LOC_Os09g36910	bZIP transcription factor domain containing protein, expressed	-1.0573	0.0109
LOC_Os01g74020	MYB family transcription factor, putative, expressed	-1.05778	0.00015
LOC_Os05g33900	auxin-induced protein 5NG4, putative, expressed	-1.0578	0.0002
LOC_Os03g09060	prenyltransferase, putative, expressed	-1.05882	0.0002
LOC_Os05g11064	expressed protein	-1.05897	0.0207
LOC_Os01g43580	kinesin motor domain containing protein, putative, expressed	-1.05952	0.0001
LOC_Os04g58910	receptor protein kinase TMK1 precursor, putative, expressed	-1.05952	0.0001
LOC_Os03g63710	GTPase-activating protein, putative, expressed	-1.05977	0.0003
LOC_Os06g18830	AGC_PVPK_like_kin82y.13 - ACG kinases include homologs to PKA, PKG and PKC, expressed	-1.06038	0.00055
LOC_Os03g04470	expressed protein	-1.06098	5e-05
LOC_Os04g29920	reticulon domain containing protein, putative, expressed	-1.06143	0.00025
LOC_Os03g14880	expressed protein	-1.06229	0.00035
LOC_Os03g44020	AGC_PVPK_like_kin82y.9 - ACG kinases include homologs to PKA, PKG and PKC, expressed	-1.0623	0.0045
LOC_Os02g55010	expressed protein	-1.06328	0.00045
LOC_Os01g59160	UBA/TS-N domain containing protein, expressed	-1.06377	0.0341
LOC_Os05g15720	expressed protein	-1.06498	0.00395
LOC_Os04g48840	expressed protein	-1.06612	0.00045
LOC_Os01g14020	expressed protein	-1.067	0.00865
LOC_Os09g28810	RNA recognition motif containing protein, putative, expressed	-1.06728	0.0016
LOC_Os10g22520	cellulase, putative, expressed	-1.06886	0.00015
LOC_Os01g41010	DUF581 domain containing protein, expressed	-1.06989	0.0001
LOC_Os01g54080	kinesin motor protein-related, putative, expressed	-1.0705	5e-05
LOC_Os12g41124	expressed protein	-1.07083	0.0373
LOC_Os01g07910	NADH-cytochrome b5 reductase, putative, expressed	-1.07111	5e-05
LOC_Os04g02850	pentatricopeptide, putative, expressed	-1.07271	0.00615
LOC_Os03g51250	adenylyl cyclase-associated protein, putative, expressed	-1.07397	0.0001
LOC_Os12g34510	Core histone H2A/H2B/H3/H4 domain containing protein, putative, expressed	-1.0745	5e-05
LOC_Os11g20170	expressed protein	-1.07478	0.00565
LOC_Os08g12780	chloroplast envelope membrane protein, putative, expressed	-1.07531	0.0003
LOC_Os10g33170	POT domain containing peptide transporter, putative, expressed	-1.07553	0.0001
LOC_Os06g05970	DUF581 domain containing protein, expressed	-1.07576	0.00035
LOC_Os06g49810	glycosyl transferase family 8, putative, expressed	-1.07625	0.00025
LOC_Os01g08300	expressed protein	-1.07634	0.02
LOC_Os06g45410	MYB family transcription factor, putative, expressed	-1.07703	0.0158
LOC_Os01g16240	OsCam1-3 - Calmodulin, expressed	-1.07717	0.0001
LOC_Os03g58940	LTPL83 - Protease inhibitor/seed storage/LTP family protein precursor, putative, expressed	-1.07788	0.00095
LOC_Os09g16780	expressed protein	-1.07797	0.0026
LOC_Os06g10980	xyloglucan fucosyltransferase, putative, expressed	-1.07803	0.00375
LOC_Os07g49040	protein phosphotase protein, putative, expressed	-1.0786	5e-05
LOC_Os07g32340	retrotransposon protein, putative, unclassified, expressed	-1.07916	0.00025
LOC_Os05g04680	expressed protein	-1.08066	0.0346
LOC_Os03g53770	RNA recognition motif containing protein, putative, expressed	-1.08122	0.00015
LOC_Os11g26190	RALFL23 - Rapid ALkalinization Factor RALF family protein precursor, expressed	-1.08155	5e-05
LOC_Os10g42280	cyclase/dehydrase family protein, putative, expressed	-1.08279	5e-05
LOC_Os04g35510	CENP-E-like kinetochore protein, putative, expressed	-1.0832	0.00035
LOC_Os10g16974	cytochrome P450, putative, expressed	-1.08391	0.0011
LOC_Os01g08450	ras-related protein, putative, expressed	-1.08505	0.00365
LOC_Os02g01960	tetratricopeptide repeat domain containing protein, expressed	-1.08567	0.0001
LOC_Os04g55850	nuclease PA3, putative, expressed	-1.08593	0.0001
LOC_Os09g32250	DNA repair ATPase-related, putative, expressed	-1.08702	0.00025
LOC_Os06g10000	expressed protein	-1.08817	0.00545
LOC_Os03g03520	expressed protein	-1.08834	0.0001
LOC_Os03g06440	RNA helicase SDE3, putative, expressed	-1.08856	0.0002
LOC_Os02g44630	aquaporin protein, putative, expressed	-1.08859	0.0002
LOC_Os09g27160	expressed protein	-1.08863	0.0018
LOC_Os06g41840	reductase, putative, expressed	-1.08894	0.001
LOC_Os05g49270	transporter family protein, putative, expressed	-1.09123	0.0007
LOC_Os07g27320	glycosyl hydrolase family 10 protein, putative, expressed	-1.09189	0.00075
LOC_Os09g36880	GDSL-like lipase/acylhydrolase, putative, expressed	-1.09205	5e-05
LOC_Os03g17840	expressed protein	-1.09222	0.00205
LOC_Os03g57190	TCP family transcription factor, putative, expressed	-1.09349	0.0088
LOC_Os05g41910	expressed protein	-1.09352	0.0039
LOC_Os11g03230	nucleoside-triphosphatase, putative, expressed	-1.09372	0.0003
LOC_Os09g04050	dehydrogenase, putative, expressed	-1.09425	5e-05
LOC_Os07g23150	transferase family protein, putative, expressed	-1.09452	0.0002
LOC_Os03g01850	cyclin-dependent kinase A-1, putative, expressed	-1.0946	0.00285
LOC_Os06g10130	expressed protein	-1.09471	0.0317
LOC_Os03g01870	no apical meristem protein, putative, expressed	-1.0957	0.0113
LOC_Os07g01904	expressed protein	-1.09645	5e-05
LOC_Os02g41590	kinase, pfkB family, putative, expressed	-1.09733	0.0003
LOC_Os07g47970	expressed protein	-1.09762	0.0001
LOC_Os01g62200	domain of unknown function DUF966 domain containing protein, expressed	-1.09886	0.0473
LOC_Os08g44620	zinc-binding protein, putative, expressed	-1.09969	0.0002
LOC_Os05g48270	auxin-responsive protein, putative, expressed	-1.09972	0.00025
LOC_Os03g62090	CESA5 - cellulose synthase, expressed	-1.10027	0.00015
LOC_Os03g18180	ranBP1 domain containing protein, expressed	-1.10066	5e-05
LOC_Os01g73310	actin, putative, expressed	-1.1009	0.0445
LOC_Os04g49954	expressed protein	-1.10167	0.0017
LOC_Os02g32660	1,4-alpha-glucan-branching enzyme, chloroplast precursor, putative, expressed	-1.10187	0.00125
LOC_Os11g39209	expressed protein	-1.10194	5e-05
LOC_Os08g02420	OsCML7 - Calmodulin-related calcium sensor protein, expressed	-1.10229	5e-05
LOC_Os03g62340	protein kinase family protein, putative, expressed	-1.10233	0.00015
LOC_Os04g02050	bifunctional 3-phosphoadenosine 5-phosphosulfate synthetase, putative, expressed	-1.10304	0.015
LOC_Os02g11830	coatomer subunit beta, putative, expressed	-1.10412	5e-05
LOC_Os01g47350	enoyl-CoA hydratase/isomerase family protein, putative, expressed	-1.10423	5e-05
LOC_Os03g38440	transposon protein, putative, unclassified, expressed	-1.10493	0.014
LOC_Os05g48240	dynamin family protein, putative, expressed	-1.10508	0.00025
LOC_Os10g32830	kinase, pfkB family, putative, expressed	-1.10535	0.00025
LOC_Os06g08884	expressed protein	-1.10547	0.00185
LOC_Os02g45540	synthase, putative, expressed	-1.10558	0.0001
LOC_Os07g37820	expressed protein	-1.10565	0.0301
LOC_Os07g10440	expressed protein	-1.10706	5e-05
LOC_Os05g42270	acyltransferase, putative, expressed	-1.10802	0.00275
LOC_Os07g05420	anthocyanidin 3-O-glucosyltransferase, putative, expressed	-1.1081	0.00015
LOC_Os06g10890	sterol carrier protein-2, putative, expressed	-1.10826	5e-05
LOC_Os01g60810	DUF623 domain containing protein, expressed	-1.10829	0.00175
LOC_Os02g47980	DUF617 domain containing protein, expressed	-1.1084	0.02
LOC_Os12g19381	ribulose bisphosphate carboxylase small chain, chloroplast precursor, putative, expressed	-1.10932	0.0169
LOC_Os01g13404	ATP binding protein, putative, expressed	-1.10989	0.0291
LOC_Os01g55830	glutathione S-transferase, putative, expressed	-1.11069	0.0305
LOC_Os09g30360	caffeoyl-CoA O-methyltransferase, putative, expressed	-1.1108	0.00075
LOC_Os12g04424	strictosidine synthase, putative, expressed	-1.11096	5e-05
LOC_Os01g40570	outer mitochondrial membrane porin, putative, expressed	-1.11144	0.0001
LOC_Os07g46570	glutaredoxin, putative, expressed	-1.11176	5e-05
LOC_Os03g12940	OsFBO13 - F-box and other domain containing protein, expressed	-1.1119	0.0221
LOC_Os02g07490	glyceraldehyde-3-phosphate dehydrogenase, putative, expressed	-1.11193	0.0068
LOC_Os09g16760	ankyrin repeat family protein, putative, expressed	-1.11205	0.0004
LOC_Os08g34700	GDU1, putative, expressed	-1.11249	5e-05
LOC_Os10g35294	fiber protein Fb34, putative, expressed	-1.11275	0.0126
LOC_Os02g49230	CCT/B-box zinc finger protein, putative, expressed	-1.11488	5e-05
LOC_Os01g63260	3-oxo-5-alpha-steroid 4-dehydrogenase, putative, expressed	-1.11622	0.0083
LOC_Os07g44700	expressed protein	-1.11706	0.0196
LOC_Os11g18170	glutathione peroxidase, putative, expressed	-1.11858	0.00625
LOC_Os07g45320	COX VIIa, putative, expressed	-1.11885	0.0188
LOC_Os03g48050	RNA methyltransferase, TrmH family protein, putative, expressed	-1.11951	0.0105
LOC_Os07g49310	omega-3 fatty acid desaturase, chloroplast precursor, putative, expressed	-1.12149	0.0119
LOC_Os01g13530	ABIL2, putative, expressed	-1.12269	0.0142
LOC_Os05g11780	mitochondrial carrier protein, putative, expressed	-1.12275	0.019
LOC_Os08g31340	heavy metal-associated domain containing protein, expressed	-1.12293	0.0001
LOC_Os07g43290	LTPL56 - Protease inhibitor/seed storage/LTP family protein precursor, expressed	-1.12318	0.0003
LOC_Os06g06790	OsPDIL1-5 protein disulfide isomerase PDIL1-5, expressed	-1.12433	0.00015
LOC_Os04g59330	expressed protein	-1.12485	5e-05
LOC_Os03g57680	aldehyde oxidase, putative, expressed	-1.12527	0.00085
LOC_Os05g37930	expressed protein	-1.12536	0.0033
LOC_Os03g49380	lipoxygenase, putative, expressed	-1.12544	0.00095
LOC_Os10g36500	invertase/pectin methylesterase inhibitor family protein, putative, expressed	-1.12545	5e-05
LOC_Os09g38440	ATXR, putative, expressed	-1.12583	5e-05
LOC_Os02g52280	expressed protein	-1.12709	0.00045
LOC_Os02g37970	DUF581 domain containing protein, expressed	-1.12711	0.00025
LOC_Os08g13350	expressed protein	-1.12741	0.0001
LOC_Os11g02070	BTB8 - Bric-a-Brac, Tramtrack, Broad Complex BTB domain, expressed	-1.12752	5e-05
LOC_Os03g12730	receptor protein kinase CLAVATA1 precursor, putative, expressed	-1.13173	5e-05
LOC_Os09g36550	armadillo/beta-catenin repeat family protein, putative, expressed	-1.13226	0.0003
LOC_Os12g24790	retrotransposon protein, putative, LINE subclass, expressed	-1.13458	0.0264
LOC_Os06g05980	transporter family protein, putative, expressed	-1.13466	5e-05
LOC_Os04g33030	protein binding protein, putative, expressed	-1.13559	5e-05
LOC_Os04g54940	ATEB1A-like microtubule associated protein, putative, expressed	-1.13653	0.0055
LOC_Os09g25560	BT1 family protein, putative, expressed	-1.13844	0.0031
LOC_Os01g72230	stromal membrane-associated protein, putative, expressed	-1.13934	5e-05
LOC_Os05g38500	fasciclin-like arabinogalactan protein, putative, expressed	-1.13958	5e-05
LOC_Os10g12750	expressed protein	-1.1396	5e-05
LOC_Os02g02320	OsSCP6 - Putative Serine Carboxypeptidase homologue, expressed	-1.14053	5e-05
LOC_Os08g44410	harpin-induced protein 1 domain containing protein, expressed	-1.14136	0.0465
LOC_Os11g07890	transposon protein, putative, CACTA, En/Spm sub-class, expressed	-1.14185	0.0045
LOC_Os08g36340	potassium transporter, putative, expressed	-1.14208	0.0001
LOC_Os06g50950	GDSL-like lipase/acylhydrolase, putative, expressed	-1.14443	0.0043
LOC_Os01g72810	secreted glycoprotein, putative, expressed	-1.14613	0.0236
LOC_Os10g11200	aminotransferase, classes I and II, domain containing protein, expressed	-1.14648	0.0032
LOC_Os07g31650	expressed protein	-1.14654	0.0052
LOC_Os06g11510	expressed protein	-1.14664	0.00145
LOC_Os09g21780	expressed protein	-1.14847	0.0001
LOC_Os01g05694	expressed protein	-1.14885	5e-05
LOC_Os01g71420	Ser/Thr protein phosphatase family protein, putative, expressed	-1.1493	0.00015
LOC_Os11g05770	DUF623 domain containing protein, expressed	-1.1511	0.00055
LOC_Os03g48000	CorA-like magnesium transporter protein, putative, expressed	-1.1515	0.00055
LOC_Os03g12238	expressed protein	-1.15192	5e-05
LOC_Os11g27540	CRP7 - Cysteine-rich family protein precursor, expressed	-1.1528	0.00065
LOC_Os01g01620	kinase, pfkB family, putative, expressed	-1.15384	5e-05
LOC_Os12g21789	expressed protein	-1.15482	5e-05
LOC_Os03g17100	Core histone H2A/H2B/H3/H4 domain containing protein, putative, expressed	-1.15496	0.0265
LOC_Os08g17410	BRASSINOSTEROID INSENSITIVE 1 precursor, putative, expressed	-1.15603	5e-05
LOC_Os05g04610	ABC transporter, ATP-binding protein, putative, expressed	-1.15807	0.00145
LOC_Os01g32640	OsFBX9 - F-box domain containing protein, expressed	-1.15816	0.0242
LOC_Os06g48065	Zinc finger, C3HC4 type domain containing protein, expressed	-1.15887	0.00045
LOC_Os02g55590	expressed protein	-1.15946	5e-05
LOC_Os01g03750	expressed protein	-1.16077	0.0001
LOC_Os09g12720	zinc finger, C3HC4 type domain containing protein, expressed	-1.16136	5e-05
LOC_Os06g11130	gibberellin receptor GID1L2, putative, expressed	-1.16172	5e-05
LOC_Os03g08150	Cupin domain containing protein, expressed	-1.16313	0.0442
LOC_Os03g28389	expressed protein	-1.16342	0.0492
LOC_Os05g29990	NAD dependent epimerase/dehydratase family domain containing protein, expressed	-1.16461	5e-05
LOC_Os01g62850	membrane associated DUF588 domain containing protein, putative, expressed	-1.16479	5e-05
LOC_Os01g01520	transferase family protein, putative, expressed	-1.16563	5e-05
LOC_Os03g58420	WRKY6, expressed	-1.16567	0.0121
LOC_Os05g07280	expressed protein	-1.16581	5e-05
LOC_Os03g44560	expp1 protein precursor, putative, expressed	-1.16617	5e-05
LOC_Os06g11410	cyclin, putative, expressed	-1.16641	0.0116
LOC_Os02g54060	chaperonin, putative, expressed	-1.1673	5e-05
LOC_Os06g18990	embryogenesis transmembrane protein, putative, expressed	-1.16805	0.0089
LOC_Os01g37690	sodium/calcium exchanger protein, putative, expressed	-1.16819	0.00035
LOC_Os03g45170	amino acid permease, putative, expressed	-1.17028	0.0052
LOC_Os05g13370	OsRhmbd12 - Putative Rhomboid homologue, expressed	-1.17054	0.0014
LOC_Os10g42110	protein kinase family protein, putative, expressed	-1.17076	5e-05
LOC_Os12g04480	cytochrome P450, putative, expressed	-1.17257	0.0002
LOC_Os09g28730	gibberellin receptor GID1L2, putative, expressed	-1.17439	0.0103
LOC_Os08g31140	heavy metal-associated domain containing protein, expressed	-1.17494	0.014
LOC_Os08g45060	protein Kinase-like protein TMKL1 precursor, putative, expressed	-1.17534	5e-05
LOC_Os09g39260	prephenate dehydratase domain containing protein, expressed	-1.17552	0.00775
LOC_Os10g37240	expressed protein	-1.17574	5e-05
LOC_Os04g42130	integral membrane transporter family protein, putative, expressed	-1.17593	0.0432
LOC_Os02g49260	transporter-related, putative, expressed	-1.17731	0.0075
LOC_Os04g44610	white-brown complex homolog protein 11, putative, expressed	-1.17744	0.00165
LOC_Os03g18130	asparagine synthetase, putative, expressed	-1.17834	0.00415
LOC_Os11g12740	peptide transporter PTR2, putative, expressed	-1.17857	5e-05
LOC_Os06g34450	zinc finger, C3HC4 type domain containing protein, expressed	-1.17858	0.0001
LOC_Os02g34930	expressed protein	-1.17906	0.0002
LOC_Os11g25090	expressed protein	-1.17963	0.0294
LOC_Os08g44020	rhamnogalacturonate lyase, putative, expressed	-1.17998	0.0013
LOC_Os01g52710	glycosyl transferase 8 domain containing protein, putative, expressed	-1.18233	0.00025
LOC_Os05g33860	expressed protein	-1.18293	0.0211
LOC_Os11g12620	receptor protein kinase CLAVATA1 precursor, putative, expressed	-1.18345	5e-05
LOC_Os06g06440	ABC transporter, ATP-binding protein, putative, expressed	-1.18348	0.0031
LOC_Os05g30980	RNA recognition motif containing protein, putative, expressed	-1.18369	5e-05
LOC_Os01g63240	reticulon domain containing protein, putative, expressed	-1.18447	0.0147
LOC_Os06g19610	oxidoreductase, short chain dehydrogenase/reductase family, putative, expressed	-1.18607	0.00065
LOC_Os01g21960	serine/threonine-protein kinase, putative, expressed	-1.18623	5e-05
LOC_Os07g44180	OsRCI2-10 - Hydrophobic protein LTI6A, expressed	-1.18642	5e-05
LOC_Os01g41820	cytochrome P450 72A1, putative, expressed	-1.18752	0.0019
LOC_Os06g02470	ATOZI1, putative, expressed	-1.18804	5e-05
LOC_Os03g50520	dynamin family protein, putative, expressed	-1.18891	5e-05
LOC_Os04g28260	Kinesin motor domain domain containing protein, expressed	-1.18929	0.0413
LOC_Os04g43710	CAMK_CAMK_like.3 - CAMK includes calcium/calmodulin depedent protein kinases, expressed	-1.18969	0.00375
LOC_Os12g11710	expressed protein	-1.19021	0.0421
LOC_Os05g34040	monooxygenase, putative, expressed	-1.19052	0.00265
LOC_Os04g45910	placental protein 11 precursor, putative, expressed	-1.19106	5e-05
LOC_Os05g50560	CGMC_MAPKCMGC_2.9 - CGMC includes CDA, MAPK, GSK3, and CLKC kinases, expressed	-1.19129	0.00025
LOC_Os11g32240	cytochrome P450 51, putative, expressed	-1.19151	5e-05
LOC_Os03g61710	GHMP kinases ATP-binding protein, putative, expressed	-1.19171	5e-05
LOC_Os06g10230	receptor-like protein kinase 5 precursor, putative, expressed	-1.19239	5e-05
LOC_Os02g14890	expressed protein	-1.19251	5e-05
LOC_Os10g36060	protein transport protein-related, putative, expressed	-1.19805	5e-05
LOC_Os02g57310	pib, putative, expressed	-1.19965	0.0131
LOC_Os10g40660	ZOS10-07 - C2H2 zinc finger protein, expressed	-1.19986	0.00205
LOC_Os03g43670	TKL_IRAK_CR4L.1 - The CR4L subfamily has homology with Crinkly4, expressed	-1.2003	5e-05
LOC_Os05g14880	proline-rich family protein, putative, expressed	-1.20045	0.0015
LOC_Os01g02870	auxin-induced protein 5NG4, putative, expressed	-1.20119	5e-05
LOC_Os09g09470	WD domain, G-beta repeat domain containing protein, expressed	-1.20294	0.00125
LOC_Os04g53230	aminomethyltransferase, putative, expressed	-1.20365	5e-05
LOC_Os12g34360	expressed protein	-1.20461	0.0132
LOC_Os05g08750	UDP-glucoronosyl and UDP-glucosyl transferase domain containing protein, expressed	-1.20498	5e-05
LOC_Os12g34802	expressed protein	-1.20691	0.00535
LOC_Os04g50100	RING-H2 finger protein ATL5G, putative, expressed	-1.20802	0.0052
LOC_Os05g07710	WD40-like domain containing protein, putative, expressed	-1.20997	0.00735
LOC_Os02g54254	saccharopine dehydrogenase, putative, expressed	-1.21033	0.002
LOC_Os05g37600	glycerol-3-phosphate acyltransferase, putative, expressed	-1.21185	0.0042
LOC_Os01g39000	ZmGR2c, putative, expressed	-1.21254	0.00425
LOC_Os08g30719	expressed protein	-1.21437	0.00715
LOC_Os02g44820	rho-GTPase-activating protein-related, putative, expressed	-1.21487	5e-05
LOC_Os03g24730	expressed protein	-1.21576	0.00905
LOC_Os02g36840	cytokinin-O-glucosyltransferase 2, putative, expressed	-1.2159	0.0412
LOC_Os10g37650	impaired sucrose induction 1, putative, expressed	-1.21602	0.0096
LOC_Os03g25440	expressed protein	-1.21747	5e-05
LOC_Os04g01980	receptor protein kinase, putative, expressed	-1.21757	0.0071
LOC_Os02g53530	ZOS2-17 - C2H2 zinc finger protein, expressed	-1.21938	5e-05
LOC_Os05g48840	expressed protein	-1.22007	0.0021
LOC_Os02g57670	ribosomal L9, putative, expressed	-1.22373	5e-05
LOC_Os10g28030	OsPOP22 - Putative Prolyl Oligopeptidase homologue, expressed	-1.22679	5e-05
LOC_Os10g25170	AP2 domain containing protein, expressed	-1.2282	0.0347
LOC_Os08g02370	galactosyltransferase family protein, putative, expressed	-1.22873	5e-05
LOC_Os10g38090	cytochrome P450, putative, expressed	-1.22876	0.0018
LOC_Os06g51270	1,3-beta-glucan synthase component domain containing protein, expressed	-1.22912	0.0004
LOC_Os11g05780	DUF623 domain containing protein, expressed	-1.22995	0.0245
[truncated: 1,702 more rows]
