# Supplementary material for: Down-regulation of OsMYB103L distinctively alters beta-1,4-glucan polymerization and cellulose microfibers assembly for enhanced biomass enzymatic saccharification in rice
Source: Biotechnol Biofuels. 2021 Dec 27;14:245. doi: 10.1186/s13068-021-02093-8 (PMC8713402; doi:10.1186/s13068-021-02093-8)
Supplement: Supplementary file 5 — Additional file 5: Table S4. 149 overlapped genes related to OsMYB103L regulation by using multi-omics analysis. [file 13068_2021_2093_MOESM5_ESM.xlsx]

## Sheet: Sheet1
Table S4. 149 overlapped genes related to OsMYB103L regulation by using multi-omics analysis
Overlaped genes	Putative function	log2(fold_change) in myb103 vs WT	log2(fold_change) in OsMYB103L-overexpression line vs WT
LOC_Os08g29660	WRKY69, expressed	6.08077	-1.66857
LOC_Os03g04770	beta-amylase, putative, expressed	4.78507	-1.87419
LOC_Os01g45250	DUF1645 domain containing protein, putative, expressed	4.43651	-2.19488
LOC_Os10g33040	receptor-like protein kinase precursor, putative, expressed	4.0861	-2.39397
LOC_Os01g53920	receptor-like protein kinase 5 precursor, putative, expressed	3.67457	-1.84292
LOC_Os04g49690	FERONIA receptor-like kinase, putative, expressed	3.58898	-1.72238
LOC_Os01g61670	ureidoglycolate hydrolase, putative, expressed	3.24636	-1.27544
LOC_Os05g03620	TKL_IRAK_CR4L.4 - The CR4L subfamily has homology with Crinkly4, expressed	3.00307	-2.68379
LOC_Os01g04330	OsCML16 - Calmodulin-related calcium sensor protein, expressed	2.93066	-1.79554
LOC_Os09g11480	AP2 domain containing protein, expressed	2.9229	9.61839
LOC_Os01g70790	SRC2 protein, putative, expressed	2.72786	-2.00793
LOC_Os03g32490	DUF1230 domain containing protein, expressed	2.69341	1.69251
LOC_Os02g50710	expressed protein	2.68113	-8.49185
LOC_Os12g26290	alpha-DOX2, putative, expressed	2.64619	-2.09307
LOC_Os01g56420	ctr copper transporter family protein, putative, expressed	2.46887	-1.11528
LOC_Os05g31620	OsCML15 - Calmodulin-related calcium sensor protein, expressed	2.44026	-1.00543
LOC_Os03g13820	protein kinase family protein, putative, expressed	2.32285	-1.31194
LOC_Os09g15670	protein phosphatase 2C, putative, expressed	2.19434	1.71167
LOC_Os06g51070	no apical meristem protein, putative, expressed	2.18809	-2.36151
LOC_Os09g23300	integral membrane protein, putative, expressed	2.16674	-10.0403
LOC_Os11g47870	GRAS family transcription factor domain containing protein, expressed	1.85846	1.74775
LOC_Os03g46440	BTBA4 - Bric-a-Brac,Tramtrack, Broad Complex BTB domain with Ankyrin repeat region, expressed	1.84876	-1.18148
LOC_Os01g74450	aquaporin protein, putative, expressed	1.80288	-1.57368
LOC_Os05g13580	OsCML18 - Calmodulin-related calcium sensor protein, expressed	1.6218	-1.86844
LOC_Os02g14480	receptor-like kinase, putative, expressed	1.61378	-1.45804
LOC_Os01g72990	expressed protein	1.51237	1.42199
LOC_Os03g29260	elongation factor protein, putative, expressed	1.47816	1.79161
LOC_Os01g31370	glycosyltransferase, putative, expressed	1.35925	-3.23088
LOC_Os02g41630	phenylalanine ammonia-lyase, putative, expressed	1.35037	-3.35644
LOC_Os08g05480	OsFBX261 - F-box domain containing protein, expressed	1.32472	-9.03892
LOC_Os09g28354	CPuORF39 - conserved peptide uORF-containing transcript, expressed	1.31823	-1.13395
LOC_Os06g49660	transferase family protein, putative, expressed	1.30875	-9.64926
LOC_Os02g39180	expressed protein	1.28547	-1.87338
LOC_Os09g07800	expressed protein	1.26493	-1.24384
LOC_Os08g01940	non-lysosomal glucosylceramidase, putative, expressed	1.24519	1.51731
LOC_Os12g42850	amino acid permease, putative, expressed	1.18262	1.18462
LOC_Os07g09310	thioredoxin, putative, expressed	1.18196	2.00145
LOC_Os08g31810	RNA recognition motif containing protein, putative, expressed	1.16951	1.01528
LOC_Os01g55240	gibberellin 2-beta-dioxygenase, putative, expressed	1.1692	3.06583
LOC_Os07g48630	ethylene-insensitive 3, putative, expressed	1.16656	-1.26225
LOC_Os01g59900	expressed protein	1.15028	-1.26222
LOC_Os03g52040	OsSCP19 - Putative Serine Carboxypeptidase homologue, expressed	1.12851	1.36326
LOC_Os06g41480	vrga1, putative, expressed	1.11236	8.50383
LOC_Os06g04600	Brix domain containing protein, putative, expressed	1.08807	2.29739
LOC_Os05g41060	ADP-ribosylation factor, putative, expressed	1.07596	1.00331
LOC_Os05g41590	glycerol-3-phosphate dehydrogenase, putative, expressed	1.07074	-3.15795
LOC_Os01g48320	transcription factor like protein, putative, expressed	1.06168	-1.37094
LOC_Os06g03520	DUF581 domain containing protein, expressed	1.04976	-8.49185
LOC_Os01g04409	OsWAK1 - OsWAK receptor-like cytoplasmic kinase OsWAK-RLCK, expressed	1.03969	1.60979
LOC_Os06g23290	phosphatidylinositol 3- and 4-kinase family protein, putative, expressed	1.02541	-1.74859
LOC_Os09g08430	ribosomal protein L22, putative, expressed	1.01721	2.15436
LOC_Os03g22890	GTPase of unknown function domain containing protein, putative, expressed	1.01191	1.6562
LOC_Os05g40770	leucine-rich repeat family protein, putative, expressed	1.00348	-1.77471
LOC_Os08g09340	bromodomain containing protein, expressed	1.00272	1.27627
LOC_Os10g35010	ATTIC110/TIC110, putative, expressed	-1.01306	1.35259
LOC_Os08g34970	conserved oligomeric Golgi complex component 3, putative, expressed	-1.02224	2.2949
LOC_Os04g43490	CK1_CaseinKinase_1.7 - CK1 includes the casein kinase 1 kinases, expressed	-1.02964	3.75248
LOC_Os02g46660	SNARE associated Golgi protein, putative, expressed	-1.04893	-1.39518
LOC_Os01g43580	kinesin motor domain containing protein, putative, expressed	-1.05952	1.46019
LOC_Os02g01960	tetratricopeptide repeat domain containing protein, expressed	-1.08567	1.27355
LOC_Os02g44630	aquaporin protein, putative, expressed	-1.08859	-1.452
LOC_Os02g41590	kinase, pfkB family, putative, expressed	-1.09733	1.12594
LOC_Os05g48270	auxin-responsive protein, putative, expressed	-1.09972	1.96404
LOC_Os02g45540	synthase, putative, expressed	-1.10558	1.20994
LOC_Os11g18170	glutathione peroxidase, putative, expressed	-1.11858	2.44992
LOC_Os05g11780	mitochondrial carrier protein, putative, expressed	-1.12275	1.34722
LOC_Os03g49380	lipoxygenase, putative, expressed	-1.12544	-1.523
LOC_Os01g72230	stromal membrane-associated protein, putative, expressed	-1.13934	2.82021
LOC_Os06g50950	GDSL-like lipase/acylhydrolase, putative, expressed	-1.14443	1.92689
LOC_Os09g21780	expressed protein	-1.14847	2.98037
LOC_Os02g55590	expressed protein	-1.15946	2.51307
LOC_Os01g03750	expressed protein	-1.16077	1.55313
LOC_Os05g29990	NAD dependent epimerase/dehydratase family domain containing protein, expressed	-1.16461	1.01061
LOC_Os09g28730	gibberellin receptor GID1L2, putative, expressed	-1.17439	1.35728
LOC_Os03g50520	dynamin family protein, putative, expressed	-1.18891	1.44755
LOC_Os05g50560	CGMC_MAPKCMGC_2.9 - CGMC includes CDA, MAPK, GSK3, and CLKC kinases, expressed	-1.19129	1.90842
LOC_Os09g09470	WD domain, G-beta repeat domain containing protein, expressed	-1.20294	9.16491
LOC_Os06g46799	peroxidase precursor, putative, expressed	-1.23128	-1.27643
LOC_Os10g27110	expressed protein	-1.23624	4.58713
LOC_Os12g02370	chalcone--flavonone isomerase, putative, expressed	-1.24392	-2.53733
LOC_Os02g45250	homeobox and START domains containing protein, putative, expressed	-1.2666	1.32222
LOC_Os08g43400	kinesin motor domain containing protein, expressed	-1.3073	-2.6499
LOC_Os01g09010	transferase family protein, putative, expressed	-1.32702	-1.1807
LOC_Os04g53580	P21-Rho-binding domain containing protein, putative, expressed	-1.32999	10.2033
LOC_Os06g03760	LMBR1 integral membrane protein, putative, expressed	-1.33697	1.43585
LOC_Os03g13460	microtubule associated protein, putative, expressed	-1.34002	2.38803
LOC_Os05g48230	expressed protein	-1.35067	2.66626
LOC_Os08g23780	glycosyl transferase 8 domain containing protein, putative, expressed	-1.36981	2.89992
LOC_Os02g25060	NTMC2Type1.2 protein, putative, expressed	-1.37606	1.64926
LOC_Os10g40620	expressed protein	-1.39485	4.39435
LOC_Os01g44040	CAS1 domain-containing protein 1 precursor, putative, expressed	-1.39543	1.63351
LOC_Os02g50240	glutamine synthetase, catalytic domain containing protein, expressed	-1.39561	-2.21157
LOC_Os12g42876	5-methyltetrahydropteroyltriglutamate--homocysteine methyltransferase, putative, expressed	-1.39762	1.14498
LOC_Os01g59150	tubulin/FtsZ domain containing protein, putative, expressed	-1.42298	3.3646
LOC_Os08g02120	kinase, pfkB family, putative, expressed	-1.43464	1.29069
LOC_Os05g50510	CAS1 domain-containing protein 1 precursor, putative, expressed	-1.43944	2.11013
LOC_Os05g28630	leaf senescence related protein, putative, expressed	-1.45164	-1.65084
LOC_Os09g16330	pleiotropic drug resistance protein, putative, expressed	-1.47794	-1.94884
LOC_Os07g48310	inactive receptor kinase At2g26730 precursor, putative, expressed	-1.48603	-1.54389
LOC_Os02g57240	oxidoreductase, aldo/keto reductase family protein, putative, expressed	-1.50386	2.5406
LOC_Os03g56260	kinesin motor domain containing protein, putative, expressed	-1.56451	-2.74706
LOC_Os07g44350	sec20 domain containing protein, expressed	-1.58198	1.86456
LOC_Os03g40930	expressed protein	-1.60431	-1.98014
LOC_Os01g54620	CESA4 - cellulose synthase, expressed	-1.62716	3.59656
LOC_Os01g51890	endonuclease/exonuclease/phosphatase family domain containing protein, expressed	-1.65044	3.00217
LOC_Os10g36880	kinesin motor domain containing protein, putative, expressed	-1.67119	1.54263
LOC_Os07g07990	uncharacterized protein At4g06744 precursor, putative, expressed	-1.70279	-1.82369
LOC_Os04g43650	L-allo-threonine aldolase, putative, expressed	-1.72225	-1.13988
LOC_Os12g37260	lipoxygenase 2.1, chloroplast precursor, putative, expressed	-1.83784	-5.31782
LOC_Os01g45550	auxin efflux carrier component, putative, expressed	-1.87014	-2.96072
LOC_Os08g30020	membrane protein, putative, expressed	-1.89529	-1.35172
LOC_Os01g46570	CTP synthase, putative, expressed	-1.93834	1.44755
LOC_Os03g13050	E2F-related protein, putative, expressed	-1.96087	-2.4603
LOC_Os03g02920	peroxidase precursor, putative, expressed	-1.98134	-2.41085
LOC_Os09g08720	cinnamoyl CoA reductase, putative, expressed	-1.99482	-9.18488
LOC_Os11g13870	plant-specific domain TIGR01627 family protein, expressed	-2.00442	1.92628
LOC_Os10g32980	CESA7 - cellulose synthase, expressed	-2.0194	1.70953
LOC_Os01g71200	RNA recognition motif containing protein, putative, expressed	-2.02851	8.72451
LOC_Os03g28040	zinc finger, C3HC4 type domain containing protein, expressed	-2.04841	9.08746
LOC_Os07g35480	glucan endo-1,3-beta-glucosidase precursor, putative, expressed	-2.11109	8.61839
LOC_Os07g35310	TKL_IRAK_DUF26-lc.12 - DUF26 kinases have homology to DUF26 containing loci, expressed	-2.15807	2.04562
LOC_Os11g05190	phytosulfokines precursor, putative, expressed	-2.20176	-8.59991
LOC_Os03g56430	expressed protein	-2.32807	2.2796
LOC_Os06g38960	expressed protein	-2.39045	-3.59765
LOC_Os04g03980	flavin monooxygenase, putative, expressed	-2.43741	9.44087
LOC_Os12g25690	UDP-glucose 6-dehydrogenase, putative, expressed	-2.49215	1.95244
LOC_Os03g30250	BC1, COBRA-like protein precursor, putative, expressed	-2.49744	2.39819
LOC_Os08g33740	CSLA11 - cellulose synthase-like family A, expressed	-2.55677	-4.25395
LOC_Os06g13600	HEAT repeat family protein, putative, expressed	-2.74963	2.58279
LOC_Os03g02040	remorin, putative, expressed	-2.80714	-3.19886
LOC_Os06g24404	GDSL-like lipase/acylhydrolase, putative, expressed	-2.85306	1.3778
LOC_Os01g39830	beta-galactosidase, putative, expressed	-2.8679	3.33229
LOC_Os03g15020	beta-galactosidase precursor, putative, expressed	-2.91249	2.66187
LOC_Os06g18010	UDP-glucoronosyl and UDP-glucosyl transferase domain containing protein, expressed	-2.91431	-2.62786
LOC_Os01g04640	reticulon domain containing protein, putative, expressed	-3.01938	-1.69627
LOC_Os10g31910	pectate lyase precursor, putative, expressed	-3.04232	-9.18488
LOC_Os03g26820	LTPL52 - Protease inhibitor/seed storage/LTP family protein precursor, expressed	-3.04468	-1.26765
LOC_Os04g07890	AGAP002737-PA, putative, expressed	-3.12619	-1.60226
LOC_Os02g25960	ankyrin repeat family protein, putative, expressed	-3.2562	9.2384
LOC_Os04g46830	LTPL122 - Protease inhibitor/seed storage/LTP family protein precursor, expressed	-3.27547	-4.06491
LOC_Os02g53200	glucan endo-1,3-beta-glucosidase precursor, putative, expressed	-3.41401	-1.29857
LOC_Os07g48770	serine hydrolase domain containing protein, expressed	-3.60573	-2.84292
LOC_Os11g02369	LTPL7 - Protease inhibitor/seed storage/LTP family protein precursor, expressed	-4.34229	-1.61784
LOC_Os07g47820	acyl-CoA dehydrogenase family member 10, putative, expressed	-4.38895	1.61522
LOC_Os04g46130	plastocyanin-like domain containing protein, putative, expressed	-4.77804	10.8948
LOC_Os05g11910	GDSL-like lipase/acylhydrolase, putative, expressed	-4.77855	-3.27798
LOC_Os05g01140	methyltransferase, putative, expressed	-5.7573	-2.44677
LOC_Os12g08760	carboxyvinyl-carboxyphosphonate phosphorylmutase, putative, expressed	-5.80085	-1.61279
LOC_Os05g31140	glycosyl hydrolases family 17, putative, expressed	-5.96141	-1.3846
