# Supplementary material for: Down-regulation of OsMYB103L distinctively alters beta-1,4-glucan polymerization and cellulose microfibers assembly for enhanced biomass enzymatic saccharification in rice
Source: Biotechnol Biofuels. 2021 Dec 27;14:245. doi: 10.1186/s13068-021-02093-8 (PMC8713402; doi:10.1186/s13068-021-02093-8)
Supplement: Supplementary file 6 — Additional file 6: Table S5. Analysis of AC elements and SMREs in the promoters of candidate genes regulated by OsMYB103L. [file 13068_2021_2093_MOESM6_ESM.xlsx]

## Sheet: Sheet1
Table S5. Analysis of AC elements and SMREs in the promoters of candidate genes regulated by OsMYB103L.
Gene	Locus	AC-I	AC-II	AC-III	SMRE1	SMRE2	SMRE3	SMRE5	SMRE6
		(SMRE8)	(SMRE4)	(SMRE7)
CESA4	LOC_Os01g54620		1		1		1
CESA7	LOC_Os10g32980						1
CSLA11	LOC_Os08g33740		1		2
BC1	LOC_Os03g30250
Kienesin1	LOC_Os10g36880		1			1
Kienesin2	LOC_Os03g56260				1	1
Kienesin3	LOC_Os08g43400		1	2
Kienesin4	LOC_Os01g43580			1					1
Tubulin	LOC_Os01g59150				1
Microtubule	LOC_Os03g13460	1
Dynamin	LOC_Os03g50520
The promoter sequences from the 2 kb 5’-upstream of the start codon were used to search for AC elements and SMREs which were might be the binding sites of OsMYBs related to cell wall synthesis (Noda et al., 2015). The sequences (from 5’ to 3’ ) of the cis-elements are as follows: AC-I (SMRE8), ACCTACC; AC-II (SMRE4), ACCAACC; AC-III (SMRE7), ACCTAAC; SMRE1, ACCAAAT; SMRE2, ACCAACT; SMRE3, ACCAAAC…
